# Supplementary material for: A simple method for calculation of basic molecular properties of nutrients and their use as a criterion for a healthy diet
Source: F1000Res. 2017 Jan 5;6:13. [Version 1] doi: 10.12688/f1000research.10537.1 (PMC5428496; doi:10.12688/f1000research.10537.1)
Supplement: The AQVN and EIIP of 227 commonly used organic nutrients collected from various sources [file f1000research-6-11355-s0000.tgz]

Archive with 1 entries (1 files):
- fa967d3f-e051-4fd1-8ecf-01b1cfaa3fbc_Dataset1.xls
