# Supplementary material for: A simple method for calculation of basic molecular properties of nutrients and their use as a criterion for a healthy diet
Source: F1000Res. 2017 Jan 5;6:13. [Version 1] doi: 10.12688/f1000research.10537.1 (PMC5428496; doi:10.12688/f1000research.10537.1)
Supplement: The AQVN and EIIP of 227 commonly used organic nutrients collected from various sources [file f1000research-6-11355-s0000.tgz › fa967d3f-e051-4fd1-8ecf-01b1cfaa3fbc_Dataset1.xls]

## Sheet: Sheet1
Compound	Formula	AQVN	EIIP [Ry]
Essential nutrients
Essential fatty acids
α-Linolenic acid (ALA)	C18H30O2	2.28	0.0834
Linoleic acid (LA)	C18H32O2	2.231	0.0749
Eicosapentaenoic acid (EPA)	C20H30O2	2.346	0.0917
Docosahexaenoic acid (DHA)	C22H32O2	2.357	0.0927
gamma-Linolenic acid (GLA)	C18H30O2	2.28	0.0834
dihomo-gamma-Linolenic acid (DGLA)	C20H34O2	2.25	0.0784
Arachidonic acid (AA)	C22H32O2	2.357	0.0927
Essential amino acids
Histidine	C6H9N3O2	3	0.0439
Isoleicine	C6H13NO2	2.454	0.0963
Leucine	C6H13NO2	2.454	0.0963
Lysine	C6H14N2O2	2.5	0.0946
Methionne	C5H11NO2S	2.7	0.0609
Phenylalanine	C9H11NO2	2.783	0.0362
Threonine	C4H9NO3	2.824	0.0223
Tryptopphan	C11H12N2O2	2.889	0.0016
Valine	C5H11NO2	2.526	0.0926
Vitamins
Vitamin A	C20H28O	2.326	0.0896
Vitamin B1	C12H17N4OS	2.771	0.0399
Vitamin B2	C17H20N4O6	3.064	0.0674
Vitamin B3	C6H5NO2	3.286	0.1263
Vitamin B5	C9H17NO5	2.75	0.0466
VitaminB6	C8H11NO3	2.869	0.0056
VitaminB7	C10H16N2O3S	2.812	0.0261
VitaminB9	C19H19N7O6	3.255	0.1212
VitaminB12	C63H88CoN14O14P	2.807	0.0282
Vitamin C	C6H8O6	3.4	0.1344
Vitamin D2	C28H44O	2.21	0.0727
Vitamin D3	C27H44O	2.194	0.0677
Vitamin E	C29H50O2	2.198	0.0683
Vitamin K1	C31H46O2	2.304	0.0868
Vitamin k2	C46H64O2	2.321	0.089
Non-essential nutrients
Non-essential amino acids
Alanine	C3H7NO2	2.769	0.0406
Arginine	C6H14N4O2	2.692	0.063
Aspartic acid	C4H7NO4	3.25	0.1202
Cysteine	C3H7NO2S	3	0.0439
Glutamic acid	C5H9NO4	3.053	0.0634
Glutamine	C5H10N2O3	2.9	0.0058
Glycine	C2H5NO2	3	0.0439
Proline	C5H9NO2	2.706	0.0594
Serine	C3H7NO3	3	0.0439
Tyrosine	C9H11NO3	2.917	0.0121
Asparagine	C4H8N2O3	3.059	0.0656
Selenocysteine	C3H7NO2Se	3.714	0.0617
Pyrrolysine	C12H21N3O3	2.615	0.0802
Unsaturated fatty acids
Myristoleic acid	C14H26O2	2.238	0.0763
Palmitoleic acid	C16H30O2	2.208	0.0705
Sapienic acid	C16H30O2	2.208	0.0705
Oleic acid	C18H34O2	2.185	0.0657
Elaidic acid	C18H34O2	2.185	0.0657
Vaccenic acid	C18H34O2	2.185	0.0657
Linoelaidic acid	C18H32O2	2.231	0.0749
Erucic acid	C22H42O2	2.152	0.0581
Saturated fatty acids
Caprylic acid	C8H16O2	2.308	0.0873
Capric acid	C10H20O2	2.25	0.0784
Lauric acid	C12H24O2	2.21	0.071
Myristic acid	C14H28O2	2.182	0.065
Palmitic acid	C16H32O2	2.16	0.0601
Stearic acid	C18H36O2	2.143	0.0561
Arachidic acid	C20H40O2	2.129	0.0528
Behenic acid	C22H44O2	2.118	0.05
Lignoceric acid	C24H48O2	2.108	0.0477
Cerotic acid	C26H52O2	2.1	0.0457
Carbohydrates
Fructose	C6H12O6	3	0.0439
Glucose	C6H12O6	3	0.0439
Sucrose	C12H22O11	3.022	0.0523
Ribose	C5H10O5	3	0.0439
Amylose	C6H12O6	3	0.0439
Amylopectin	C6H12O6	3	0.0439
Maltose	C12H22O11	3.022	0.0523
Lactose	C12H22O11	3.022	0.0523
Galactose	C6H12O6	3	0.0439
Phytonutrients
Carotenoids
α-Carotene	C40H56	2.25	0.0784
Lycopene	C40H56	2.25	0.0784
Neurosporene	C40H58	2.224	0.0737
Phytofluene	C40H62	2.176	0.0638
Phytoene	C40H64	2.154	0.0587
Canthaxanthin	C40H52O2	2.383	0.0946
Cryptoxanthin	C40H56O	2.289	0.0847
Zeaxanthin	C40H56O2	2.326	0.0896
Astaxanthin	C40H52O4	2.458	0.0963
Lutein	C40H56O2	2.326	0.0896
Rubixanthin	C40H56O	2.289	0.0847
Triterpenoids
Solanine	C45H73NO15	2.597	0.0834
Oleanolic acid	C30H48O3	2.296	0.0858
Ursolic acid	C30H48O3	2.296	0.0858
Betulinic acid	C30H48O3	2.296	0.0858
Moronic acid	C30H48O3	2.296	0.0858
Monoterpenes
Limonene oils	C10H16	2.154	0.0587
Perillyl alcohol	C10H16O	2.296	0.0858
Steroids
Campesterol	C28H48O	2.156	0.0591
beta-Sitosterol	C29H50O	2.15	0.0578
Stigmasterol	C29H48O	2.18	0.0644
Avenasterol	C29H48O	2.18	0.0644
beta-Sitostanol	C29H52O	2.122	0.0511
Campestanol	C28H50O	2.127	0.0522
Cholesterol	C27H46O	2.162	0.0606
Natural monophenols
Apiole	C12H14O4	2.867	0.0067
Carnosol	C20H26O4	2.6	0.0829
Carvacrol	C10H14O	2.4	0.0955
Dillapiole	C12H14O4	2.867	0.0067
Polyphenols
Quercetin	C15H10O7	3.5	0.126
Kaempferol	C15H10O6	3.419	0.1339
Myricetin	C15H10O8	3.576	0.11
Fisetin	C15H10O6	3.419	0.1339
Rutin	C27H30O16	3.205	0.1105
Isorhamnetin	C16H12O7	3.371	0.1341
Hesperidin	C28H34O15	3.065	0.0678
Naringenin	C15H12O5	3.188	0.106
Silybin	C25H22O10	3.192	0.1074
Eriodictyol	C15H12O6	3.272	0.1243
Acacetin	C16H12O5	3.212	0.1121
Apigenin	C15H10O5	3.333	0.1319
Chrysin	C15H10O4	3.241	0.1165
Diosmetin	C16H12O6	3.294	0.1275
Tangeritin	C20H20O7	3.021	0.0519
Luteolin	C15H10O6	3.419	0.1339
(+)-Catechin	C15H14O6	3.142	0.0934
(+)-Gallocatechin	C15H14O7	3.222	0.1144
(−)-Epicatechin	C15H14O6	3.143	0.0934
(−)-Epigallocatechin	C15H14O7	3.222	0.1144
(−)-Epigallocatechin gallate	C22H18O11	3.373	0.1342
(−)-Epicatechin 3-gallate	C22H18O10	3.32	0.1306
Theaflavin	C29H24O12	3.262	0.1224
Pelargonidin	C15H11O5	3.258	0.1218
Peonidin	C16H13O6	3.229	0.1158
Cyanidin	C15H11O6	3.344	0.1327
Delphinidin	C15H11O7	3.344	0.1337
Malvidin	C17H15O7	3.205	0.1104
Petunidin	C16H13O7	3.306	0.129
Daidzein	C15H10O4	3.231	0.1185
Genistein	C15H10O5	3.333	0.1319
Coumestrol	C15H8O5	3.5	0.126
Silymarin	C25H22O10	3.193	0.1074
Matairesinol	C20H22O6	2.875	0.0036
Secoisolariciresinol	C20H26O6	2.731	0.0523
Pinoresinol	C20H22O6	2.875	0.0036
Resveratrol	C14H12O3	2.966	0.0308
Pterostilbene	C16H16O3	2.8	0.0304
Piceatannol	C14H12O4	3.067	0.0684
Pinosylvin	C14H12O2	2.857	0.0102
Curcumin	C21H20O6	2.979	0.0359
Punicalagin	C48H28O30	3.774	0.0353
Castalagin	C41H26O26	3.72	0.0591
Castalin	C27H20O18	3.631	0.0935
Casuarictin	C41H28O26	3.663	0.082
Grandinin	C46H34O30	3.618	0.0976
Punicalin	C34H22O22	3.729	0.0602
Roburin A	C82H50O50	3.725	0.057
Tellimagrandin II	C41H30O26	3.608	0.1007
Terflavin B	C34H24O22	3.65	0.0868
Digalloyl glucose	C20H20O14	3.407	0.1343
1,3,6-Trigalloyl glucose	C27H24O18	3.478	0.1291
Theaflavin	C29H24O12	3.262	0.1224
Theaflavin 3-gallate	C36H28O16	3.35	0.1331
Theaflavin 3.3′-digallate	C43H32O20	3.464	0.1307
Aromatic acid
Salicylic acid	C7H6O3	3.25	0.1202
Vanillin	C8H8O3	3.053	0.0634
Vanillic acid	C8H8O4	3.2	0.1092
Gallic acid	C7H6O5	3.556	0.115
Ellagic acid	C14H6O8	3.929	0.0416
Tannic acid	C76H52O46	3.632	0.093
Caffeic acid	C9H8O4	3.238	0.1179
Chlorogenic acid	C16H18O9	3.163	0.0993
Cinnamic acid	C9H8O2	2.947	0.023
Ferulic acid	C10H10O4	3.083	0.0742
Coumarin	C9H6O2	3.176	0.1031
Phenylethanoids
Tyrosol	C8H10O2	2.7	0.0609
Hydroxytyrosol	C8H10O3	2.857	0.0102
Oleocanthal	C17H20O5	2.809	0.0271
Oleuropein	C25H32O13	3	0.0439
Capsaicin	C18H27NO3	2.49	0.0952
Gingerol	C17H26O4	2.511	0.0939
Bilobol	C21H34O2	2.281	0.0835
The precursor to isothiocyanates
Sinigrin	C10H16KNO9S2	3.283	0.1258
Glucotropaeolin	C14H18NO9S2	3.295	0.1277
Gluconasturtiin	C15H21NO9S2	3.167	0.1004
Glucoraphanin	C12H23NO10S3	3.143	0.0934
Aglycone derivatives
Sulforaphane	C6H11NOS2	2.762	0.0429
Allyl isothiocyanate	C4H5NS	2.909	0.0092
Phenethyl Isothiocyanate	C9H9NS	2.8	0.0304
Benzyl Isothiocyanate	C8H7NS	2.942	0.0251
Oxazolidine-2-thiones	C3H5NOS	3.091	0.0768
Epigoitrin	C5H7NOS	2.933	0.0185
Glucobrassicin	C16H19N2O9S2	3.312	0.1298
Glucocheirolin	C11H21NO11S3	3.277	0.1249
Glucoiberin	C11H20NO10S3	3.277	0.1249
Gluconapin	C11H19NO9S2	3.19	0.1068
Glucoraphenin	C12H21NO10S3	3.234	0.117
Glucosinalbin	C14H19NO10S2	3.304	0.1289
Neoglucobrassicin	C17H22N2O10S2	3.245	0.1193
Progoitrin	C11H19NO10S2	3.256	0.1213
Organosulfides
Allyl methyl trisulfide	C4H8S3	2.8	0.0304
Diallyl disulfide	C6H10S2	2.556	0.0894
Indoles
Indole-3-carbinol	C9H9NO	2.8	0.0304
3,3'-Diindolylmethane	C17H14N2	2.788	0.0345
Allicin	C6H10OS2	2.737	0.0506
Alliin	C6H11NO3S	2.909	0.0092
Allyl isothiocyanate	C4H5NS	2.909	0.0092
Piperine	C17H19NO3	2.75	0.0466
Syn-propanethial-S-oxide	C3H6OS	2.727	0.0533
Betalains
Betanin	C24H26N2O13	3.231	0.1163
Isobetanin	C24H26N2O13	3.231	0.1163
Indicaxanthin	C14H16N2O6	3.105	0.0816
Vulgaxanthin	C14H16N2O8	3.239	0.1202
Chlorophylls
Chlorophyllin	C34H31CuN4Na3O6	3	0.0439
Other organic acids
Phytic acid	C6H18O24P6	4	0.0767
Quinic acid	C7H12O6	3.04	0.0588
Oxalic acid	C2H2O4	4.25	0.1638
Tartaric acid	C4H6O6	3.625	0.0954
Anacardic acid	C22H30O3	2.473	0.0959
Malic acid	C4H6O5	3.467	0.1304
Caftaric acid	C13H12O9	3.471	0.13
Coutaric acid	C13H12O8	3.394	0.1344
Fertaric acid	C14H14O9	3.351	0.1332
Amines
Betaine	C5H11NO2	2.526	0.0926
Putrescine	C4H12N2	2.111	0.0484
Spermine	C10H26N4	2.15	0.0578
Spermidine	C7H19N3	2.138	0.0549
Carbohydrates
Hexose	C6H12O6	3	0.0439
Pentose	C5H10O5	3	0.0439
Lentinan	C42H72O36	3.04	0.0588
Chitin	C8H13O5N	2.963	0.0298
Lignin	C31H34O11	2.947	0.0239
Pectin	C6H10O7	3.304	0.1289
Miscellaneous
Gamma-Oryzanol	C40H58O4	2.373	0.0939
Coenzyme-Q10	C59H90O4	2.288	0.0845
Octacosanol	C28H58O	2.023	0.0258
