# Supplementary material for: A simple method for calculation of basic molecular properties of nutrients and their use as a criterion for a healthy diet
Source: F1000Res. 2017 Jan 5;6:13. [Version 1] doi: 10.12688/f1000research.10537.1 (PMC5428496; doi:10.12688/f1000research.10537.1)
Supplement: The AQVN and EIIP of 4667 biologically active compounds from the small bioactive molecule database ChemBank [file f1000research-6-11355-s0001.tgz]

Archive with 1 entries (1 files):
- 3bc80e6d-1df0-45c5-b9ea-b0d449885b86_Dataset2.xls
