# Supplementary material for: A simple method for calculation of basic molecular properties of nutrients and their use as a criterion for a healthy diet
Source: F1000Res. 2017 Jan 5;6:13. [Version 1] doi: 10.12688/f1000research.10537.1 (PMC5428496; doi:10.12688/f1000research.10537.1)
Supplement: The AQVN and EIIP of 4667 biologically active compounds from the small bioactive molecule database ChemBank [file f1000research-6-11355-s0001.tgz › 3bc80e6d-1df0-45c5-b9ea-b0d449885b86_Dataset2.xls]

## Sheet: Sheet1
ChembankID	Formula	AQVN	EIIP [Ry]
907508	C15H14ClNO4S	3.05556	0.064426
832291	C30H27N3O9S	3.17143	0.101687
4642	C22H26O5	2.71698	0.056293
907259	C22H36O3	2.32787	0.089784
1254	C15H14O6	3.14286	0.09343
907303	C11H13ClN2	2.51852	0.093257
1861	C22H35NO2	2.33333	0.090387
1568	C10H15N	2.30769	0.087326
907387	C16H15N	2.625	0.078346
907432	C14H19NO	2.45714	0.096288
907480	C5H7N3O5	3.6	0.103177
907523	C37H42N2O6	2.71264	0.057504
907406	C10H11N5O2	3.14286	0.09343
907333	C12H22O	2.17143	0.062662
907123	C6H9NO4	3.1	0.079811
907278	C8H9Cl2N	2.4	0.095485
907109	C5H12NO5P	3	0.043942
907343	C8H9NO3	3.04762	0.061571
907499	C16H16ClNO2	2.72222	0.05481
907341	C16H25NO	2.32558	0.089523
907494	C16H25NO	2.32558	0.089523
907168	C7H10N2O4	3.13043	0.089624
907398	C10H11NO4	3.07692	0.071961
907193	C20H29NO2	2.42308	0.096221
907200	C25H31NO	2.44828	0.096389
907229	C19H20ClNO2	2.65116	0.072882
907460	C7H11NO4	2.95652	0.027384
907255	C10H12N2O	2.72	0.055442
907221	C8H17N2O5P	2.84849	0.013348
907277	C11H16INO2	2.51613	0.093452
907304	C15H18ClO4	2.71053	0.058089
907111	C4H8N2O2	2.875	0.003593
907355	C5H6N2O4	3.52941	0.120742
907390	C28H40N2O5	2.56	0.088887
907119	C17H23NO	2.42857	0.096315
907431	C36H39N3O6	2.78571	0.035196
907427	C9H13NO3	2.76923	0.040562
907450	C19H21ClN2S	2.59091	0.084427
907461	C23H34BrN3O3	2.5	0.094603
907456	C21H27NO	2.44	0.096408
907504	C19H21NO2	2.65116	0.072882
907272	C16H17NO2	2.72222	0.05481
907498	C17H18BrNO	2.57895	0.086274
907522	C11H18N2O2S	2.64706	0.073783
560457	C9H10O5	3.16667	0.100361
907405	C21H25NO4	2.70588	0.059359
4662	C22H28O5	2.65455	0.072126
907190	C21H20NO6	3.02083	0.051745
907310	C15H14O7	3.22222	0.114437
907302	C13H18N2O	2.52941	0.092291
4725	C21H28O2	2.43137	0.09635
4726	C21H26O3	2.56	0.088887
164	C15H18N2O	2.61111	0.080968
1413	C10H20O	2.12903	0.052798
907428	C17H19NO3	2.75	0.046588
725	C10H14O2	2.53846	0.09139
907479	C13H21N3	2.37838	0.094305
842113	C17H21NO5	2.81818	0.024148
1863	C15H12O7	3.35294	0.133299
832199	C32H48N4O6S	2.61538	0.080182
832075	C16H25N3O7S2	2.98113	0.036788
832085	C17H18BNO5	2.95238	0.025797
832156	C11H15N4O7P	3.31579	0.130203
832139	C19H19N5O3S2	3.125	0.087922
832265	C20H28N11O4	2.96825	0.031874
831892	C26H21N5O2	3	0.043942
831902	C27H23N5O2	2.94737	0.023876
832201	C23H27N3O4S	2.82759	0.020842
832200	C31H42N4O4	2.59259	0.084155
907162	C16H23N3O6	2.875	0.003593
907234	C6H9NO4	3.1	0.079811
831952	C14H19NO5S	2.9	0.005798
831953	C13H17N2O7S	3.175	0.102667
4947	C14H27N	2.09524	0.044459
831982	C26H32N4O7S	2.91429	0.011223
832069	C13H15NO5S	3.08571	0.074989
832017	C10H20NO9P	3.02439	0.053065
832136	C22H25N4O	2.67308	0.067795
832001	C9H14N2O4S3	3.1875	0.106003
831940	C16H15N6	2.94595	0.023331
831837	C4H5IN2O2	3.14286	0.09343
832292	C13H17NO5S	2.97297	0.033677
907538	C9H15N5O3	2.9375	0.020095
4621	C20H26O4	2.6	0.082923
1858	C22H26O6	2.77778	0.037802
1859	C22H18O11	3.37255	0.134153
1860	C17H23N3O2	2.62222	0.078886
832018	C18H27N3O4	2.65385	0.072284
832140	C9H11INO3P	2.92308	0.014577
831955	C11H19N3O5S3	3.07317	0.070655
43143	C8H8O3	3.05263	0.063377
10	C23H39NO2	2.27692	0.082917
832157	C11H16ClO3P	2.625	0.078346
907088	C17H19N	2.48649	0.09535
832052	C14H17N3O5S3	3.23809	0.117857
907251	C9H9NO5	3.33333	0.131903
832216	C15H20N2O3S2	2.85714	0.01019
907319	C7H8FN3O4	3.30435	0.12887
1864	C7H8IN3O4	3.30435	0.12887
907391	C14H13NaO3	2.83871	0.016877
594051	C9H10O3	2.90909	0.009246
49	C19H33NO2S	2.35714	0.092698
832142	C28H42N4O2	2.44737	0.096395
831992	C30H46N4O2	2.41463	0.096016
832305	C11H21N3O4	2.66667	0.06933
831978	C20H24N4O2	2.72	0.055442
790	C21H21NO6	2.97959	0.036201
1868	C7H11NO4	2.95652	0.027384
1420	C20H21NO4	2.82609	0.021372
907308	C12H15N5O10P2	3.59091	0.105814
907299	C6H13NO4	2.75	0.046588
832119	C12H12F3NO2	2.66667	0.06933
832114	C15H22F4N5O12P3	3.2459	0.119434
853305	C12H19N2	2.33333	0.090387
805111	C10H24N2	2.05556	0.034306
1869	C12H8N2	3	0.043942
832262	C20H16O3	2.92308	0.014577
823185	C14H8O5	3.48148	0.128677
148	C23H44O5	2.30556	0.087045
2553	C2H8N2	2.16667	0.061594
150	C19H36O5	2.36667	0.093473
171	C39H72O5	2.22414	0.073675
4702	C35H30O20	3.41176	0.134194
818545	C8H10N4O2	3.08333	0.074173
831901	C31H42N4O7	2.71429	0.057047
907090	C15H16N4O2	2.91892	0.01299
832	C16H24N4O2	2.6087	0.081403
907096	C17H20N4O5S	3.06383	0.067371
1870	C12H18N4S2	2.72222	0.05481
832269	C14H24O2	2.3	0.086297
831968	C11H15N5O4	3.08571	0.074989
1871	C5H11NO3	2.7	0.060941
831971	C11H14N4O4	3.09091	0.076757
1872	C12H18N4S2	2.72222	0.05481
1873	C27H38N2O	2.38235	0.094557
831999	C29H40N6O7	2.78049	0.036916
1874	C9H7NO2	3.15789	0.097865
907291	C22H34O5	2.4918	0.09508
539732	C14H16N2	2.5625	0.088564
852837	C9H10N2O5	3.30769	0.129278
847000	C6H14N2	2.18182	0.064954
907215	C21H21ClN2O	2.65217	0.072657
352677	C11H16N2O	2.53333	0.091911
543	C15H12O5	3.1875	0.106003
1865	C20H14ClN3	2.89474	0.003808
1866	C10H10N2OS	3	0.043942
832059	C9H13N2O10P	3.54286	0.117924
832221	C18H17BrFN3O3	2.88372	0.000335
1867	C14H17N3O2S	2.86486	0.007351
831947	C17H16N4O2	2.97436	0.034206
885651	C8H10ClN5	2.83333	0.018801
836181	C10H13ClN2	2.46154	0.096207
832010	C29H33N5O6	2.87671	0.002955
831979	C26H31N3O4S	2.76923	0.040562
832194	C34H53N7O8	2.66667	0.06933
1875	C10H7F3N2	2.72727	0.05336
832240	C16H21ClN2O2	2.57143	0.087357
831907	C27H32N4O6S	2.88571	0.000412
831921	C32H42N4O7	2.72941	0.05274
109	C26H52NO8P	2.43182	0.096355
907117	C16H16N4O5S	3.23809	0.117857
808620	C7H13NO2	2.52174	0.092985
1876	C6H6N4	3.125	0.087922
907180	C8H13NO4	2.84615	0.014193
801071	C16H13NO3S	3.11765	0.085582
68561	C13H15NO3	2.8125	0.026124
832038	C19H21N3O6S	3.08	0.073026
832146	C19H19NO3	2.80952	0.027152
831869	C11H14N4O4	3.09091	0.076757
398	C6H13NO4	2.75	0.046588
832072	C21H33N5O4	2.63492	0.076354
179	C39H70O4	2.21239	0.07136
81	C25H54NO6P	2.29885	0.086139
183	C21H42O4	2.23881	0.076439
181	C20H42O3	2.15385	0.058665
831932	C16H32F3O6P	2.41379	0.095991
907491	C16H12O3	3.03226	0.055969
907352	C5H14N4O2	2.64	0.075296
4950	C11H11NO3	3	0.043942
832218	C16H18ClNO4S	2.87805	0.002457
832219	C14H18ClNO3S	2.73684	0.050557
6753	C8H8N2O3S2	3.47826	0.12909
870093	C12H15N	2.42857	0.096315
832031	C20H20N2O5S	3.04167	0.059411
1878	C4H6N2	2.66667	0.06933
907098	C11H15N5O5	3.16667	0.100361
83	C27H58NO6P	2.27957	0.083326
173	C23H42O5	2.34286	0.091375
1879	C10H9N3S2	3.16667	0.100361
831923	C16H11BrF3N3O2S	3.02703	0.054041
907511	C42H74O5	2.24793	0.078086
175	C41H72O5	2.25424	0.079189
177	C39H72O5	2.22414	0.073675
275745	C16H19N5	2.7	0.060941
831916	C28H41N7O3	2.60759	0.0816
831911	C23H27BN4O4	2.81356	0.025757
907209	C19H22N2OS	2.66667	0.06933
832178	C23H22N4O8	3.19298	0.107417
831939	C24H23N5O6	3.10345	0.080956
44	C20H32O3	2.36364	0.093236
141	C20H32O3	2.36364	0.093236
832195	C24H39N3O4	2.48571	0.095386
314	C20H32O6	2.55172	0.089908
832263	C27H29NO9	2.9697	0.032425
907444	C21H28O4	2.56604	0.088096
101	C20H32O4	2.42857	0.096315
46	C20H32O3	2.36364	0.093236
96	C17H28O3	2.375	0.094079
87	C20H32O4	2.42857	0.096315
94	C18H32O3	2.30189	0.086554
4648	C24H28O6	2.75862	0.043919
4709	C22H29NO4	2.60714	0.08168
4715	C22H25N3O4	2.81481	0.025321
301	C13H26O3	2.28571	0.084255
4664	C22H24O5	2.78431	0.035659
4713	C22H26O4S	2.71698	0.056293
273	C19H37NO2	2.20339	0.06953
61	C18H32O3	2.30189	0.086554
65	C18H30O3	2.35294	0.092329
90	C18H32O4	2.37037	0.09375
255	C20H34O5	2.44068	0.096409
304	C20H36O5	2.39344	0.095177
149	C17H28O3	2.375	0.094079
187	C20H30O4	2.48148	0.095576
143	C20H32O3	2.36364	0.093236
4954	C16H18BrN3OS	2.75	0.046588
410	C10H15N3	2.5	0.094603
52	C20H36O3	2.27119	0.082011
62	C20H30O3	2.41509	0.096029
50	C20H32O3	2.36364	0.093236
58	C20H34O3	2.31579	0.088355
91	C20H36O4	2.33333	0.090387
93	C20H30O4	2.48148	0.095576
89	C20H32O4	2.42857	0.096315
230	C20H30O5	2.54546	0.090632
232	C20H32O5	2.49123	0.09511
147	C20H30O3	2.41509	0.096029
308	C20H28O3	2.47059	0.095974
259	C22H36O5	2.44444	0.096407
4750	C17H22O2	2.4878	0.095286
4749	C17H22O	2.4	0.095485
4879	C21H31NO4	2.52632	0.092579
272	C18H32O2	2.23077	0.074942
300	C23H30O5	2.62069	0.07918
907314	C25H32O2	2.44068	0.096409
907384	C22H33NO4	2.5	0.094603
275	C20H32O6	2.55172	0.089908
298	C20H34O6	2.5	0.094603
832242	C21H17Cl3O3	2.77273	0.039438
1877	C9H5N3O2	3.57895	0.10912
832267	C18H16O3	2.86486	0.007351
907425	C14H21N5O4	2.86364	0.007804
831874	C9H13FN2O10P2	3.51351	0.123743
831824	C10H16N5O11P3	3.6	0.103177
907296	C9H16N3O12P3	3.5814	0.108459
907298	C10H16N5O12P3	3.65217	0.086055
832104	C10H14N5O5P	3.25714	0.121577
832259	C27H28N6O	2.77419	0.038965
831851	C9H12N2O4	3.03704	0.057722
4814	C32H48O9	2.58427	0.085471
832087	C10H14N5O6P	3.33333	0.131903
831733	C10H16N5O12P3	3.65217	0.086055
831864	C10H11N5O2	3.14286	0.09343
4794	C23H38O3	2.3125	0.087944
4755	C20H20O5	2.88889	0.001605
4885	C28H34N2O9	2.87671	0.002955
1881	C6H13NO4	2.75	0.046588
831804	C6H15BNO5	2.75	0.046588
1882	C10H8N2	2.9	0.005798
832008	C16H14BNO6S3	3.41463	0.134109
1883	C4H6O2	2.83333	0.018801
447	C4H7NO2	2.85714	0.01019
185	C18H30O6	2.55556	0.089445
832081	C20H21ClNO6	2.91837	0.012779
269	C18H30O6	2.55556	0.089445
2508	C8H5Cl3O3	3.05263	0.063377
2515	C16H21Cl3O3	2.46512	0.096125
2512	C9H7Cl3O3	2.90909	0.009246
801401	C6H3Br3O	2.76923	0.040562
832120	C12H14N6	2.875	0.003593
817060	C7H7Cl2N	2.47059	0.095974
2506	C8H6Cl2O3	3.05263	0.063377
2514	C16H22Cl2O3	2.46512	0.096125
2510	C9H8Cl2O3	2.90909	0.009246
2507	C10H10Cl2O3	2.8	0.030409
2511	C11H12Cl2O3	2.71429	0.057047
176304	C7H6O4	3.41176	0.134194
907517	C14H14N2O6S	3.2973	0.127962
2561	C6H4N2O5	4	0.076673
866791	C6H12O5	2.86957	0.005612
831822	C6H14O11P2	3.45454	0.131661
832271	C26H32N4O	2.57143	0.087357
832272	C30H40N4O	2.48	0.095637
832192	C17H21N5O2	2.8	0.030409
832049	C23H28N4O	2.60714	0.08168
832153	C31H35N7O3	2.78947	0.033948
832148	C30H36N6O3	2.72	0.055442
832036	C15H15N4O2	2.97222	0.03339
831942	C20H16N4O	2.97561	0.034683
831938	C14H13N4O	2.96875	0.032063
832091	C15H14N3O	2.87879	0.002181
832035	C14H13N4O	2.96875	0.032063
831944	C13H12N5O	3.06452	0.067614
832079	C15H13N3O2	3.0303	0.055249
832064	C13H12N5O	3.06452	0.067614
832043	C13H12N2O5S3	3.48571	0.128111
831894	C11H16N2O3	2.75	0.046588
907506	C9H8BrNO4	3.21739	0.11334
832306	C28H28Cl3FN2O4	2.69697	0.061745
1880	C16H20NO	2.5	0.094603
832203	C32H38N4O4S	2.73418	0.051345
850410	C6H15NS	2.17391	0.063215
831802	C10H9NO5S2	3.55556	0.11503
832281	C11H11N5O	3.07143	0.070046
831831	C13H19N2O9P	3.18182	0.104505
832030	C23H29BrN6O5S	2.89231	0.002892
832107	C23H30F2N6O5S	2.83582	0.017912
831891	C19H22F3N5O5S	2.94545	0.023143
907156	C8H16N2O4	2.73333	0.051593
907174	C14H25NO11	2.98039	0.036506
907093	C14H25NO11	2.98039	0.036506
832280	C13H12N4	2.89655	0.004494
806590	C4H11NO2	2.44444	0.096407
831762	C7H9N5O2	3.21739	0.11334
907161	C5H7N3O	3	0.043942
1884	C6H8N2	2.625	0.078346
1885	C5H10N2S	2.55556	0.089445
907172	C9H7N3O4S2	3.76	0.041558
832231	C15H14N2O2S	3	0.043942
907153	C5H5N5S	3.5	0.126007
907513	C12H18N2O4S	2.86486	0.007351
513987	C13H11N	2.72	0.055442
831949	C18H21N5O	2.75556	0.044874
118	C23H38O4	2.36923	0.093666
832304	C10H11IO2	2.66667	0.06933
832051	C23H16FNO2	2.93023	0.017313
831863	C25H42N7O18P3S	3.1875	0.106003
907240	C6H11ClO5	2.86957	0.005612
856374	C10H12ClN5O3	3.09677	0.078734
907232	C15H20ClN5O4	2.88889	0.001605
907233	C10H11ClN5O13P3	3.95349	0.054041
832046	C12H11F3N2O2	2.8	0.030409
907223	C10H21NO	2.18182	0.064954
4809	C10H16Br2Cl2	2	0.01979
831943	C11H17NO8	3.08108	0.073399
832044	C6H16NO8P	3.0625	0.0669
225200	C9H13N3O4	3.03448	0.056786
463	C6H12O5	2.86957	0.005612
77	C44H84NO7P	2.27737	0.082987
75	C43H78NO7P	2.32308	0.089232
856542	C19H21NO6S	3	0.043942
276	C16H31FO2	2.16	0.06008
1887	C16H21NO2	2.55	0.090111
831998	C7H13NO4	2.8	0.030409
274	C14H28O3	2.26667	0.08128
907336	C9H12ClNO4S	3	0.043942
1888	C10H17N3O2S	2.72727	0.05336
157	C25H34N4O8	2.84507	0.014585
907394	C2H6O3S2	3.38462	0.134404
1382	C2H6OS	2.6	0.082923
907418	C5H4N4S	3.57143	0.1111
1889	C5H4NNaOS	3.23077	0.116314
544	C25H53N2O6P	2.34483	0.091569
907417	C19H26O3	2.5	0.094603
907388	C11H14N2O	2.64286	0.074689
832158	C10H9NO2S	3.13043	0.089624
1546	C10H13NO	2.56	0.088887
4952	C12H10BrN2O	2.88462	0
4953	C12H10BrN2O	2.88462	0
907395	C11H14N5O10P2S	3.69767	0.068607
907097	C11H14N5O13P3S	3.87234	0.013166
907446	C20H14N2O6	3.33333	0.131903
832318	C16H14N2O2	2.94118	0.021503
907455	C16H18N6O4	3.09091	0.076757
831725	C3H7O7P	3.66667	0.080735
765	C4H4N2OS	3.5	0.126007
832193	C23H36N4O5	2.61765	0.079758
176	C20H30O6	2.60714	0.08168
174	C20H32O5	2.49123	0.09511
102	C27H44O3	2.2973	0.085924
4704	C28H47O12S3	2.76667	0.04138
98	C27H44O2	2.24657	0.077845
4705	C30H51O12S3	2.71875	0.055795
4929	C32H48O5	2.42353	0.09623
4928	C34H50O6	2.46667	0.096085
1886	C14H16BNO	2.60606	0.081872
1894	C12H18N6O3	2.92308	0.014577
832294	C10H14N5O7P	3.40541	0.13434
831853	C10H16N5O12P3	3.65217	0.086055
831883	C18H22N2O12P2	3.32143	0.130795
831951	C10H16N5O13P3	3.70213	0.066786
832121	C13H14N2O5S3	3.35135	0.133206
4892	C28H26N4O5	2.98413	0.037928
829598	C15H12I3NO4	2.97143	0.033087
907159	C4H13N5O2	2.75	0.046588
1890	C7H8N2O3	3.2	0.109184
817061	C7H7Cl2N	2.47059	0.095974
1891	C9H4Cl2O2	3.17647	0.103067
832004	C9H14N2O5	3	0.043942
831957	C11H12N2O5S4	3.52941	0.120742
832129	C13H14N2O6S3	3.42105	0.133874
831925	C19H12F3N3O3S	3.17073	0.101494
831713	C7H6O4	3.41176	0.134194
832022	C8H8O4	3.2	0.109184
1544	C10H13NO2	2.69231	0.062966
1542	C11H15NO2	2.62069	0.07918
832024	C8H8N4O2	3.27273	0.124296
732	C6H4N2O6	4.11111	0.124569
831876	C10H16N2O11P2	3.46341	0.130797
4611	C17H14O7	3.26316	0.122662
832141	C19H37N5O5	2.54546	0.090632
831848	C11H21NO4	2.54054	0.09117
831936	C28H29N3O4S	2.86154	0.008576
832086	C32H35BrN2O2S	2.63014	0.077326
832029	C16H15N3O6S	3.31707	0.130341
907157	C6H16N4O2	2.57143	0.087357
806562	C11H26N2	2.05128	0.033197
832115	C19H18N2O3	2.90476	0.007602
832101	C13H9NO5	3.42857	0.133522
831900	C7H8NO5P	3.45454	0.131661
831948	C6H10OS2	2.73684	0.050557
832135	C28H28N4O3	2.8254	0.021616
832198	C19H17BrO3	2.8	0.030409
831899	C20H21N3O2	2.78261	0.03622
832131	C32H37N3O3S	2.68421	0.06504
831958	C33H38N2O2S	2.60526	0.082013
831919	C20H23F3N4O5S	2.89286	0.003099
831962	C32H46O7	2.54118	0.091102
1892	C27H42ClNO2	2.30137	0.086484
1893	C2H4N4	3.2	0.109184
832322	C10H12ClNO	2.56	0.088887
907141	C9H13ClNO3P	2.78571	0.035196
831997	C15H19N3O2	2.71795	0.056021
854733	C20H20N2O3S	2.91304	0.01075
831918	C32H41N3O4	2.6	0.082923
445	C7H8N2O	2.88889	0.001605
983	C3H9NO3S	2.94118	0.021503
1895	C3H6N2	2.54546	0.090632
907151	C9H13N5O4	3.16129	0.098839
907128	C10H15N5O4	3.05882	0.065593
1896	C27H42BrNO2	2.30137	0.086484
407	C7H4BrN3O2	3.52941	0.120742
832293	C10H17NO4	2.6875	0.064204
831865	C11H14N4O4	3.09091	0.076757
832095	C10H14N2O5	3.03226	0.055969
831718	C7H10O5	3.09091	0.076757
1187	C18H23O5S	2.78723	0.034693
907307	C6H16N4O2	2.57143	0.087357
814884	C3H7FO2	2.46154	0.096207
4744	C23H42O	2.12121	0.0509
4741	C21H38O	2.13333	0.053832
4742	C21H38O	2.13333	0.053832
4743	C23H40O	2.15625	0.05922
831700	C6H10O5	3.04762	0.061571
1897	C7H10N2O	2.7	0.060941
831751	C25H42N7O18P3S	3.1875	0.106003
4740	C22H38O	2.16393	0.060976
4782	C20H36O	2.14035	0.055504
4745	C21H38O	2.13333	0.053832
832302	C15H18N2O4	2.8718	0.004785
1236	C12H10N2O	2.96	0.028716
831704	C7H12O5	2.91667	0.012131
880139	C9H13NO2	2.64	0.075296
864479	C10H13NO4	2.92857	0.016677
907401	C17H23NO	2.42857	0.096315
804358	C4H11NO	2.23529	0.07579
405	C6H7N5	3.11111	0.08347
2560	C21H16	2.7027	0.060218
432506	C11H16N2O5	2.94118	0.021503
907095	C8H10N4O2	3.08333	0.074173
831917	C6H6BNO4	3.44444	0.132503
1898	C3H5NO4	3.53846	0.118874
907447	C7H6N2O2	3.29412	0.127532
4761	C21H22O4	2.76596	0.041606
907457	C9H9N	2.63158	0.077036
831702	C3H7O7P	3.66667	0.080735
808703	C3H9O6P	3.26316	0.122662
831857	C3H7O5P	3.375	0.134221
614200	C15H17Cl2NO2	2.59459	0.083827
832236	C18H18F3N3O3	2.8	0.030409
575070	C19H28O2	2.36735	0.093525
832298	C12H17NO6	2.94444	0.022756
1902	C15H9BrO2	3.03704	0.057722
907242	C21H24ClNO	2.5	0.094603
96300	C16H12Cl2N2O	2.84849	0.013348
4610	C21H20O7	3.04167	0.059411
832255	C27H30NO11	3.02899	0.054764
831727	C9H8O3	3.1	0.079811
4893	C27H24N4O4	2.98305	0.037518
95	C9H16O2	2.37037	0.09375
831810	C6HBr4N3	3.14286	0.09343
907323	C6H8N2O2	3	0.043942
832144	C7H12N3O4	3.03846	0.058242
545	C20H15N3O2	3.05	0.06243
831960	C10H14O6	3	0.043942
832096	C11H19N3O6	2.92308	0.014577
831969	C14H12F2N2O3S	3.05882	0.065593
1899	C8H10FNO2S	2.86957	0.005612
831812	C10H16NO3PS	2.8125	0.026124
832003	C10H12FO4PS	3.03448	0.056786
831993	C10H15O5PS	3	0.043942
831815	C10H13O4PS	3.03448	0.056786
832116	C9H14N4	2.59259	0.084155
832118	C14H9BrN4O3S	3.4375	0.132995
832247	C15H20N2O4	2.78049	0.036916
831898	C31H37NO3S	2.60274	0.082452
907518	C9H15BO2Si	2.5	0.094603
832308	C29H26N2O3	2.83333	0.018801
832127	C21H15N5O3S2	3.34783	0.132987
1900	C17H15N3O3	3.05263	0.063377
831964	C17H17N3O2S	2.95	0.024885
832299	C25H32N2O2S	2.58065	0.086021
832180	C17H20N2O9S	3.22449	0.114943
831988	C31H43N5O6	2.68235	0.065507
907118	C16H16N4O3	3.02564	0.053528
907166	C8H9FN2O2S	3.04348	0.06007
354	C12H8N2O2	3.25	0.120233
832254	C11H18N2O7	3	0.043942
831872	C6H8F3N3O7P2	3.51724	0.123072
832011	C20H18F4N2O2S	2.76596	0.041606
831920	C32H41N3O4	2.6	0.082923
1901	C7H9N3	2.73684	0.050557
907100	C4H12NO3P	2.66667	0.06933
338	C5H6N2	2.76923	0.040562
907178	C21H28O4	2.56604	0.088096
907135	C20H28O3	2.47059	0.095974
1903	C7H5ClHgO2	3.625	0.095384
800921	C6H5ClO2	3	0.043942
1367	C7H7ClO	2.625	0.078346
546	C11H8N2	2.95238	0.025797
907279	C21H26NO2	2.54	0.091227
832055	C13H23NO8	2.84444	0.014812
831875	C6H8O7	3.52381	0.121841
468549	C9H10O4	3.04348	0.06007
832196	C19H18O4	2.87805	0.002457
832103	C6H3O7	4.3125	0.171398
1904	C7H8N2O2	3.05263	0.063377
907346	C18H24O3	2.53333	0.091911
817062	C8H8O3	3.05263	0.063377
831710	C9H8O4	3.23809	0.117857
130	C26H33NO2	2.48387	0.095471
1905	C6H6N2O2	3.25	0.120233
1906	C4H6N2O	2.92308	0.014577
831930	C9H8IN2S	2.90476	0.007602
867519	C9H13NO2	2.64	0.075296
831922	C25H39N5O2S	2.52778	0.092444
832183	C9H5NO3	3.55556	0.11503
832042	C6H5NO4	3.625	0.095384
831798	C6H6NO6P	3.8	0.022714
2543	C15H24O	2.25	0.078451
832252	C14H23NO10	3	0.043942
299	C13H26O3	2.28571	0.084255
832056	C10H16O5	2.77419	0.038965
1908	C9H5N3O2	3.57895	0.10912
831803	C13H14O8P2	3.35135	0.133206
831913	C11H17N3O3S	2.85714	0.01019
831897	C12H19N3O3S2	2.8718	0.004785
907539	C9H12N2O4S	3.14286	0.09343
907220	C13H16N6O4	3.1282	0.088929
4764	C27H30O12	3.04348	0.06007
831885	C12H18N6O3S	3	0.043942
831808	C10H16N5O13P3S	3.75	0.046108
3531	C11H15N5O3S	3.08571	0.074989
832159	C15H22N8O8S	3.25926	0.121964
60	C20H30O3	2.41509	0.096029
17	C20H30O2	2.34615	0.091697
54	C20H34O3	2.31579	0.088355
103	C19H30O4	2.45283	0.096348
107	C20H32O4	2.42857	0.096315
13	C20H32O3	2.36364	0.093236
64	C20H32O4	2.42857	0.096315
832270	C21H25N5O6	2.98246	0.037292
907287	C6H11NO	2.42105	0.096178
539666	C15H12N2O2	3.03226	0.055969
832109	C8H9N5O3	3.36	0.133669
1909	C20H30O2	2.34615	0.091697
137	C20H32O3	2.36364	0.093236
89599	C10H5Cl2NO3	3.33333	0.131903
146	C20H24O2	2.52174	0.092985
144	C20H28O2	2.4	0.095485
832261	C23H20N6O	2.96	0.028716
832217	C20H20Cl2N4O2S	2.85714	0.01019
907415	C21H17NO3S	3.02326	0.052645
907414	C22H20N2O3S	2.95833	0.028077
832243	C18H22N2O3	2.71111	0.057928
832237	C19H24N2O3	2.66667	0.06933
832238	C18H21ClN2O3	2.71111	0.057928
832151	C14H26N3O9P	2.9434	0.022354
832241	C21H28N2O3	2.59259	0.084155
832239	C21H27ClN2O3	2.59259	0.084155
832033	C12H13NO3S	3	0.043942
907149	C8H12ClN7O	2.96552	0.030827
907181	C12H18ClN7O	2.76923	0.040562
907139	C11H18ClN7O	2.73684	0.050557
907160	C11H18ClN7O	2.73684	0.050557
907439	C19H30N2O	2.34615	0.091697
831977	C5H9N4O3S2	3.43478	0.133168
832246	C20H27N3O5	2.76364	0.042341
831950	C8H9N4	2.90476	0.007602
809283	C10H10N4O	3.04	0.058804
907099	C9H13N3O5	3.13333	0.090523
907507	C16H14BrN3O3S	3.10526	0.081555
831741	C8H14N3O7P	3.27273	0.124296
840551	C5H11NO2	2.52632	0.092579
784	C8H12N4O5	3.24138	0.118529
907203	C9H12BrN2O8P	3.39394	0.134453
907207	C4H6BrNO4	3.25	0.120233
831826	C6H5BrN2O	3.06667	0.068373
907224	C11H13N3O	2.78571	0.035196
907262	C9H12ClN3O4	3.03448	0.056786
831756	C6H6O7	3.78947	0.027763
4758	C20H18O5	2.97674	0.035116
832054	C10H16N5O13P3	3.70213	0.066786
907315	C11H16N2O5	2.94118	0.021503
907321	C15H17FN3O8P	3.24444	0.119145
831828	C9H12FN2O8P	3.39394	0.134453
2552	C9H11FN2O6	3.24138	0.118529
832273	C18H19FN4O	2.74419	0.048358
831933	C11H13FNO4P	2.96774	0.031678
348755	C9H6FNO2	3.15789	0.097865
872297	C9H11FN2O6	3.24138	0.118529
907326	C10H17N6O13P3	3.67347	0.07816
4746	C21H38O	2.13333	0.053832
340	C10H19O3	2.40625	0.095739
308179	C10H9NO3	3.13043	0.089624
907351	C15H24N2O6	2.76596	0.041606
863013	C9H12N2O7	3.33333	0.131903
832093	C9H6INO5	3.54546	0.117351
547	C11H13IN4O4	3.09091	0.076757
145	C20H30O3	2.41509	0.096029
342762	C13H18N2O	2.52941	0.092291
52159	C11H14N2O	2.64286	0.074689
907419	C10H16N3O7P	3.18919	0.106442
907408	C10H15N3O4	2.9375	0.020095
831974	C17H14N2O4	3.13514	0.091079
852788	C13H18N2	2.42424	0.096243
907412	C14H23N3O5	2.75556	0.044874
907449	C6H6N4O4	3.7	0.067659
831967	C9H14N4O7	3.29412	0.127532
907544	C6H12O5S	3	0.043942
907537	C17H19N5O5S	3.14894	0.095246
907177	C21H31BrO3	2.39286	0.095147
422622	C19H28O2	2.36735	0.093525
832028	C11H19NO8	2.97436	0.034206
907282	C8H4Cl2N2O2	3.33333	0.131903
1049	C15H10O4	3.24138	0.118529
907275	C8H4N4O6	4.18182	0.148038
4936	C25H28O6	2.77966	0.037187
4937	C25H26O6	2.84211	0.015656
907348	C11H15N7O5	3.26316	0.122662
831880	C20H28O2	2.4	0.095485
831844	C31H47N4O11P	2.78723	0.034693
384	C13H9NO	3	0.043942
832190	C12H9F2O5P	3.24138	0.118529
832249	C9H14N2O4	2.89655	0.004494
831827	C8H12N3O9P	3.57576	0.109969
832225	C13H11ClN4OS	3.09677	0.078734
907214	C13H15ClN2O2	2.72727	0.05336
831868	C10H13ClN4O7P	3.36111	0.133721
907227	C9H4N4O4	4	0.076673
433	C8H10N4	2.81818	0.024148
907185	C8H10FNO3	2.86957	0.005612
120	C19H12N2O	3.05882	0.065593
907334	C13H16N2O3	2.82353	0.022274
831849	C8H12N2O3	2.88	0.001728
257	C20H34O6	2.5	0.094603
2853	C10H12N4O4S	3.29032	0.127
58736	C12H14N2O	2.68966	0.063652
410970	C11H15N5O4	3.08571	0.074989
907349	C11H17N5	2.60606	0.081872
907448	C9H5NO3	3.55556	0.11503
907443	C22H27N3O	2.56604	0.088096
907170	C14H25NO11	2.98039	0.036506
831729	C10H14N4O11P2	3.65854	0.083748
907410	C26H34O8	2.73529	0.051015
907342	C20H32O3	2.36364	0.093236
258	C22H40O2	2.1875	0.066184
4712	C22H26O5	2.71698	0.056293
831732	C9H13N5O3	3.06667	0.068373
1004	C15H10O4	3.24138	0.118529
831983	C15H19N5	2.66667	0.06933
907089	C9H11ClN4O2	2.96296	0.02985
831731	C9H20N2O2	2.36364	0.093236
1911	C8H10N2O3S	3.16667	0.100361
873168	C10H6ClNO3	3.33333	0.131903
4617	C26H32O6	2.6875	0.064204
4616	C26H30O6	2.74193	0.049036
907293	C20H32O4	2.42857	0.096315
907292	C20H32O5	2.49123	0.09511
347248	C15H12O4	3.09677	0.078734
57277	C15H12O3	3	0.043942
3526	C9H6O3	3.33333	0.131903
718	C9H12N4O3	3.07143	0.070046
1912	C7H5N3O2	3.52941	0.120742
832050	C8H7N5O2	3.45454	0.131661
4931	C83H133N3O25	2.58197	0.085822
831818	C11H19N5O11P2	3.41667	0.134041
105	C20H32O4	2.42857	0.096315
19	C20H32O3	2.36364	0.093236
1914	C20H32O2	2.2963	0.085784
832284	C18H16O3	2.86486	0.007351
139	C20H32O3	2.36364	0.093236
907237	C16H15ClN4O2	2.94737	0.023876
907235	C16H14ClN5O6PS	3.43182	0.133344
1913	C16H14ClN5NaO6PS	3.37778	0.134287
907175	C16H26N7O6P	2.96429	0.030356
907143	C16H28N7O7P	2.94915	0.02456
907092	C13H12N4O5S	3.42857	0.133522
907167	C15H22N6O13P2	3.44828	0.132202
907169	C15H20N8O13P2	3.58621	0.107136
247	C10H10BrN5O6P	3.54546	0.117351
249	C10H8BrN4O8P	3.8125	0.016646
907204	C10H14BrN5O10P2	3.57143	0.1111
907196	C10H11BrN5O7P	3.54286	0.117924
907202	C10H13BrN5O8P	3.47368	0.129651
907219	C12H16N4O2	2.82353	0.022274
907218	C16H24N4O2	2.6087	0.081403
1416	C12H16N4O2	2.82353	0.022274
831884	C28H36N10O15P2	3.27473	0.124623
4676	C13H10N2O	3	0.043942
907421	C10H13N5O5S	3.35294	0.133299
1915	C13H19N3O3	2.73684	0.050557
275817	C13H12N4O2	3.09677	0.078734
1356	C9H7NO	3	0.043942
907531	C11H14N5O6PS	3.42105	0.133874
832099	C16H19N5O2	2.85714	0.01019
21	C20H32O3	2.36364	0.093236
57	C18H32O3	2.30189	0.086554
88	C18H32O4	2.37037	0.09375
92	C18H32O3	2.30189	0.086554
45	C18H35NO	2.14546	0.056708
1916	C18H28O2	2.33333	0.090387
592757	C10H13N5O	2.89655	0.004494
832092	C20H20N2	2.61905	0.079493
831809	C19H24O3	2.56522	0.088206
1516	C13H14N2	2.62069	0.07918
832253	C11H18N2O7	3	0.043942
832274	C17H17BrN4O	2.8	0.030409
831858	C11H13N3O5	3.1875	0.106003
831861	C12H22N2O8	2.90909	0.009246
907295	C22H34O6	2.54839	0.090299
831956	C17H11NO8	3.56757	0.112088
831856	C8H11N5O	2.96	0.028716
831821	C17H30NO5P	2.55556	0.089445
831889	C19H22N2O5S	2.93878	0.020584
832197	C33H38N2O6	2.73418	0.051345
832279	C36H40N6O2	2.69048	0.06344
831747	C11H17N2O8P	3.17949	0.103882
832021	C19H22N2O4S	2.875	0.003593
831909	C23H27BrFNO2	2.50909	0.093989
831836	C9H12NO5P	3.14286	0.09343
832143	C28H29F5N4O3	2.66667	0.06933
832012	C3H5O2Se	4.09091	0.116729
832009	C3H5O2Te	4.09091	0.116729
832160	C16H18N3O5P	3.06977	0.069464
831811	C21H27N5O2	2.69091	0.063328
548	C11H14IN5O2	2.90909	0.009246
28	C29H37N3O6	2.72	0.055442
327	C12H13ClN2O2S	2.90323	0.00702
907136	C20H27NO3	2.54902	0.090226
3846	C9H12N2O	2.66667	0.06933
907344	C17H12Cl2N4O	3	0.043942
907564	C18H20O5	2.83721	0.017415
907260	C29H36N3O6	2.74324	0.048643
832209	C44H56F2N8O6	2.67241	0.067956
1917	C21H26O3	2.56	0.088887
831860	C20H30N7O16P3	3.36842	0.134019
1918	C8H18N6	2.5	0.094603
907131	C18H21N7O4	3.04	0.058804
1849	C14H18N6O	2.82051	0.023333
1612	C47H73NO17	2.66667	0.06933
549	C22H19BrN6O	2.93878	0.020584
1919	C21H23NO3	2.70833	0.058691
1463	C16H12O5	3.21212	0.112114
2908	C25H45N3O16	2.8764	0.00307
1920	C22H36ClNO	2.22951	0.074703
1223	C18H28N2O4	2.57692	0.086571
835	C9H15NO2	2.51852	0.093257
3193	C10H10O8	3.5	0.126007
1113	C21H18ClNO6	3.06383	0.067371
2524	C4H10NO3PS	3	0.043942
1921	C2H5NO	2.66667	0.06933
1267	C8H9NO2	2.9	0.005798
1237	C15H13NO4	3.09091	0.076757
738	C8H9NO	2.73684	0.050557
679	C8H10AsNO5	3.68	0.075641
692	C4H6N4O3S2	3.78947	0.027763
831893	C23H26ClN7O2	2.81356	0.025757
831701	C25H40N7O18P3S	3.23404	0.117011
2544	C14H20ClNO2	2.47368	0.095874
3186	C15H20N2O4S	2.85714	0.01019
1414	C2H5NO2	3	0.043942
831694	C23H38N7O17P3S	3.23596	0.117413
907152	C31H57N5O9	2.54902	0.090226
907108	C30H37N5O13	3.05882	0.065593
907129	C8H19NO2	2.26667	0.08128
47	C20H33NO3S	2.44828	0.096389
1231	C8H15NO3	2.59259	0.084155
1271	C8H16NO4	2.65517	0.071985
1293	C7H16NO2	2.34615	0.091697
2823	C7H17NO2	2.2963	0.085784
1148	C5H9NO3S	3.05263	0.063377
4091	C43H66O14	2.61789	0.079713
987	C8H15NO6	2.93333	0.018499
1034	C7H11NO5	3.08333	0.074173
3138	C46H73NO17	2.65693	0.071586
3152	C13H16N2O3	2.82353	0.022274
1026	C11H13NO3	2.85714	0.01019
3023	C47H78N2O16	2.6014	0.082684
1017	C13H14N2O3	2.9375	0.020095
993	C13H15N3O2	2.84849	0.013348
898	C13H17NO4	2.8	0.030409
1099	C8H15NO3	2.59259	0.084155
2739	C9H7N5O3	3.58333	0.10793
1279	C5H7ClN2O3	3.11111	0.08347
1285	C42H53NO15	2.84685	0.013942
2912	C10H21NO4	2.5	0.094603
831842	C22H28N6O14P2	3.33333	0.131903
781	C34H47NO11	2.73118	0.052224
1922	C25H41NO	2.23529	0.07579
1923	C4H7NO2	2.85714	0.01019
831965	C14H13ClN4O	2.90909	0.009246
2556	C13H9NO	3	0.043942
892	C14H14N3	2.74193	0.049036
2946	C15H15N3O	2.82353	0.022274
2740	C10H11NO3	2.96	0.028716
329	C62H86N12O16	2.78409	0.035732
1600	C19H35N3O5	2.51613	0.093452
795	C14H24N2O7	2.80851	0.027501
907150	C8H11N5O3	3.18519	0.105396
839	C8H11N5O3	3.18519	0.105396
2871	C5H5N5	3.33333	0.131903
1924	C16H26N5O18P3	3.5	0.126007
418	C10H13N5O4	3.1875	0.106003
874347	C10H12N5O6P	3.47059	0.130013
907121	C10H14N5O6PS	3.40541	0.13434
907110	C28H32N8O6	2.97297	0.033677
1184	C10H14N5O7P	3.40541	0.13434
831823	C10H15N5O10P2	3.57143	0.1111
830288	C10H12N5O6P	3.47059	0.130013
831693	C10H15N5O10P2	3.57143	0.1111
814382	C10H15N5O10P2	3.57143	0.1111
831830	C10H16N5O12P3S	3.70213	0.066786
814383	C10H16N5O13P3	3.70213	0.066786
832186	C19H27N7O20P4	3.61039	0.100033
831825	C19H25N7O15P2	3.47059	0.130013
872	C20H25NO2	2.54167	0.091049
1925	C20H34N2O2	2.34483	0.091569
4828	C192H308N56O70S2	2.84713	0.013838
1616	C10H11N4NaO5S	3.375	0.134221
832076	C16H25N5O15P2	3.39683	0.134443
831719	C15H23N5O14P2	3.42373	0.133758
266	C22H36O2	2.26667	0.08128
2868	C10H13N5O2	3	0.043942
1926	C22H36O3	2.32787	0.089784
550	C9H9Br2NO3	2.91667	0.012131
832074	C29H46N6O9S	2.76923	0.040562
1532	C15H16O9	3.25	0.120233
1927	C3H9N3S	2.625	0.078346
2647	C16H14FN3O	2.85714	0.01019
1928	C10H5N3O2	3.6	0.103177
203	C15H9N5	3.24138	0.118529
208	C18H24N2OS	2.56522	0.088206
551	C14H13BrN2O	2.77419	0.038965
552	C13H8N4O	3.30769	0.129278
553	C10H5N3O3	3.71429	0.061722
554	C10H5N3O4	3.81818	0.013865
555	C16H14N2	2.75	0.046588
556	C16H14N2O2	2.94118	0.021503
557	C16H14N2O2	2.94118	0.021503
331	C16H14ClN3O2	2.94444	0.022756
558	C10H6N2O2	3.4	0.134417
333	C10H8N2O2S	3.30435	0.12887
559	C10H7NO4	3.45454	0.131661
560	C16H12N2O3	3.15151	0.096007
561	C18H16N2O3	2.97436	0.034206
562	C16H11NO5	3.33333	0.131903
563	C19H18N2O3	2.90476	0.007602
564	C20H20N2O3	2.84444	0.014812
832248	C31H41FN4O7	2.71429	0.057047
565	C10H6N2O3	3.52381	0.121841
566	C19H15N3O3S2	3.23809	0.117857
568	C11H8N2O	3.09091	0.076757
569	C15H15NO4	2.97143	0.033087
570	C10H8N2O3	3.30435	0.12887
53	C15H25NO3S	2.53333	0.091911
51	C25H41NO3S	2.39437	0.095223
839435	C5H14N4	2.34783	0.091857
907133	C10H19N	2.13333	0.053832
832205	C33H34N2O5	2.78378	0.035834
832206	C35H40N2O9S	2.87356	0.004128
907134	C11H11NO4	3.11111	0.08347
1929	C9H8N2O	3	0.043942
1178	C20H26N2O2	2.56	0.088887
1288	C30H35NO10	2.89474	0.003808
1255	C7H5ClN2O3	3.44444	0.132503
571	C30H58O10	2.42857	0.096315
3171	C20H26N2O5S	2.81481	0.025321
2509	C14H20ClNO2	2.47368	0.095874
874	C9H18N2O3	2.5625	0.088564
1073	C12H16N2O3	2.78788	0.034479
907120	C13H18ClNO2	2.51429	0.093598
1308	C12H15N3O2S	2.90909	0.009246
1523	C13H21NO3	2.52632	0.092579
3001	C11H13ClO3	2.71429	0.057047
2785	C28H37ClO7	2.63014	0.077326
4097	C2H6O	2.22222	0.073303
2526	C7H14N2O2S	2.69231	0.062966
2540	C12H8Cl6	2.38462	0.094694
1709	C4H13NO7P2	3.18519	0.105396
4881	C30H44O2	2.31579	0.088355
1324	C26H56N10	2.28261	0.08379
3052	C27H44O2	2.24657	0.077845
1844	C19H27N5O4	2.76364	0.042341
831834	C20H30	2.2	0.068828
923	C4H6N4O3	3.52941	0.120742
1292	C5H4N4O	3.57143	0.1111
831946	C9H16N2O4	2.77419	0.038965
3157	C21H32O	2.25926	0.080048
2950	C13H17NO2	2.60606	0.081872
914	C21H22O10	3.13207	0.090134
1744	C17H18N4O	2.8	0.030409
209	C39H54N10O14S	2.9661	0.031051
1364	C10H7NO3	3.33333	0.131903
870	C10H7NO3	3.33333	0.131903
831996	C23H38FN8O17P3	3.2	0.109184
831850	C23H37FN7O18P3	3.23596	0.117413
1930	C6H11N3O4	3.08333	0.074173
1931	C15H27O4P	2.46808	0.096047
907389	C11H14N2O	2.64286	0.074689
42238	C7H14O6	2.88889	0.001605
811399	C5H9NO4	3.05263	0.063377
854262	C10H13NO3	2.81481	0.025321
907411	C6H13NO2S	2.6087	0.081403
873833	C11H15NO3	2.73333	0.051593
831871	C7H10O7	3.33333	0.131903
864623	C6H14N2O2	2.5	0.094603
1932	C10H8NaO4P	3.25	0.120233
907445	C21H29N7O14P2	3.31507	0.130124
1151	C29H50O2	2.19753	0.068313
1398	C31H52O3	2.25581	0.079461
1843	C17H13ClN4	2.91429	0.011223
690	C15H23NO2	2.43902	0.096405
220	C20H34O5	2.44068	0.096409
790507	C14H9NO4	3.35714	0.133528
9	C16H11N3O3	3.27273	0.124296
1606	C11H14ClN3O4S3	3.22222	0.114437
1371	C9H18N6	2.54546	0.090632
330	AlF3	1.5	0.058626
116	C22H21Cl2IN4O	2.70588	0.059359
132	C22H25NO3	2.66667	0.06933
1933	C26H37NO2	2.39394	0.095202
24	C19H25Cl2N2O4S	2.69811	0.061443
1408	C10H17N	2.21429	0.071739
2927	C28H44Cl2N4O2	2.375	0.094079
701	C13H18Br2N2O	2.44444	0.096407
1457	C28H35FO7	2.67606	0.067069
3585	C22H28N4O4	2.75862	0.043919
2689	C11H13N3O	2.78571	0.035196
3237	C15H13NO3	3	0.043942
907271	C18H16N2O3	2.97436	0.034206
832037	C10H10N2O3	3.12	0.086335
832047	C23H39N8O17P3	3.2	0.109184
2762	C11H9I3N2O4	3.10345	0.080956
1693	C5H15N2O3PS	2.74074	0.049395
947	C22H43N5O13	2.81928	0.023765
907114	C21H26N2O	2.52	0.093133
1167	C6H13NO2	2.45454	0.096326
831976	C13H21N3O5S	2.88372	0.000335
2870	C2H7NO3S	3.14286	0.09343
1469	C13H16N2O2	2.72727	0.05336
1934	CH6N4	2.72727	0.05336
1935	C13H17N	2.3871	0.094837
1299	C9H10N2O3	3.08333	0.074173
775	C4H9NO3	2.82353	0.022274
831975	C15H24N4O6S	2.92	0.013402
1081	C11H13N3O	2.78571	0.035196
831819	C10H16N6O10P2	3.54546	0.117351
4107	C7H8N4O2	3.23809	0.117857
1936	C19H20N8O5	3.19231	0.107245
831	C3H4N2S	3.2	0.109184
26	C25H30I2NO3	2.54098	0.091122
1143	C14H27NO6	2.58333	0.085614
1806	C17H27N3O4S	2.69231	0.062966
1365	C20H23N	2.45454	0.096326
2890	C16H14N2O4	3.11111	0.08347
1767	C20H25ClN2O5	2.75472	0.045134
1574	C11H17N2O3	2.69697	0.061745
2841	C11H18N2O3	2.64706	0.073783
467359	C20H22ClN3O	2.6383	0.075653
1294	C20H22ClN3O	2.6383	0.075653
3124	C35H46N6O8S	2.8125	0.026124
2924	C21H35NO	2.24138	0.07691
3224	C18H24N2O5S	2.84	0.016414
885	C17H16ClN3O	2.78947	0.033948
880	C16H19N3O5S	3.04546	0.060787
1632	C8H9NO5	3.30435	0.12887
832310	C7H10N2O4	3.13043	0.089624
2960	C47H75NO17	2.64286	0.074689
1092	C16H18N3O4S	3.02381	0.05285
1831	C25H30N4O9S2	3.08571	0.074989
2605	C20H21N3O7S	3.15385	0.09669
1617	C25H35N3O6S	2.74286	0.048759
807	C14H19N4	2.56757	0.087889
1938	C21H19N3O3S	3.02128	0.05191
767	C20H27NO11	3.01695	0.0503
852250	C10H14N2	2.46154	0.096207
1619	C10H7Cl2N3O	3.04348	0.06007
2	C20H37NO2	2.23333	0.075425
4	C22H39NO2	2.25	0.078451
316	C22H37NO2	2.29032	0.084932
6	C24H41NO2	2.26471	0.080958
1630	C17H19N5	2.73171	0.05207
4970	C8H4ClNO8S2	4.25	0.163789
4972	C8H5ClNO5S	3.76191	0.040683
831723	C19H24O2	2.48889	0.095232
370734	C19H26O2	2.42553	0.096267
2669	C10H8OS3	3.27273	0.124296
4841	C32H46O9	2.62069	0.07918
2805	C16H19N3O4S	2.97674	0.035116
1031	C12H13NO3	2.89655	0.004494
973	C16H12O3	3.03226	0.055969
1435	C17H23NO4	2.66667	0.06933
336	C14H19NO4	2.73684	0.050557
746	C17H19N3	2.61538	0.080182
1502	C15H10O2	3.03704	0.057722
696	C14H10O3	3.11111	0.08347
4625	C22H22O7	2.98039	0.036506
2996	C4H6O6	3.625	0.095384
810	C27H38N2O9	2.76316	0.042493
907165	C27H44N10O6	2.73563	0.050916
1108	C11H12N2O	2.76923	0.040562
1939	C4H10NO5P	3.14286	0.09343
832110	C30H41N3O10P2	2.86047	0.008971
907112	C79H131N31O24S4	2.86245	0.00824
1940	C5H10N2S2	2.73684	0.050557
154	C20H34O4	2.37931	0.094366
1941	C15H18O2S	2.66667	0.06933
506	C33H47N5O6	2.63736	0.075848
360	C15H10O5	3.33333	0.131903
1942	C9H10O3	2.90909	0.009246
899	C17H17NO2	2.75676	0.044501
2725	C9H10Cl2N4	2.72	0.055442
1943	C22H43N5O11	2.74074	0.049395
3098	C22H30N2	2.37037	0.09375
831738	C5H13O8P	3.18519	0.105396
20	C20H33NO	2.25454	0.079243
907105	C23H38O2	2.25397	0.079143
225	C20H32O2	2.2963	0.085784
73	C44H82NO7P	2.2963	0.085784
1944	C21H31F3O	2.21429	0.071739
2958	C19H22N2O7	3	0.043942
2913	C22H44N6O10	2.70732	0.058969
989	C6H16N6	2.5	0.094603
1945	C20H11N3O2	3.27778	0.125112
907115	C10H13NO2	2.69231	0.062966
1403	C8H13NO2	2.58333	0.085614
907176	C38H74N18O10	2.68571	0.064659
2680	C23H36N6O5S	2.73239	0.051869
2983	C6H14N4O2	2.69231	0.062966
831867	C6H16N5O	2.53571	0.091673
1946	C11H15N5O3	3	0.043942
401	C17H11NO7	3.5	0.126007
831760	C15H24	2.15385	0.058665
1947	C17H11N3O4	3.37143	0.134119
2616	C15H21N3O2S3	2.86364	0.007804
1263	C15H22O5	2.66667	0.06933
1948	C43H69NO12	2.544	0.090794
832325	C14H18N2O5	2.92308	0.014577
831797	C14H19N6O10P	3.4	0.134417
1171	C9H8O4	3.23809	0.117857
2992	C21H27N5O7S	3.01639	0.050092
907179	C40H52O4	2.45833	0.096268
709	C28H31FN4O	2.61538	0.080182
3106	C17H35N5O6	2.60317	0.082377
723	C14H22N2O3	2.58537	0.085301
1738	C33H35FN2O5	2.73684	0.050557
389	C10H13N5O13P3	3.88636	0.020257
907138	C10H16N2O4	2.8125	0.026124
1025	C30H44O16S2	2.95652	0.027384
2495	C8H14ClN5	2.57143	0.087357
1949	C22H20N3O9	3.27778	0.125112
907104	C22H14O9	3.46667	0.130451
832288	C44H62N2O12	2.66667	0.06933
832048	C25H32O8	2.76923	0.040562
1283	C48H72O14	2.59701	0.083426
1474	C35H44O16	2.94737	0.023876
957	C5H7N3O4	3.47368	0.129651
3233	C17H20ClN3O3	2.77273	0.039438
1198	C9H7N7O2S	3.69231	0.070776
1150	C9H16O4	2.62069	0.07918
1639	C22H24ClN3O	2.62745	0.077863
2480	C10H12N3O3PS2	3.29032	0.127
882	C38H72N2O12	2.46774	0.096056
691	C20H22N5O6S	3.12963	0.089374
1122	C12H10N2	2.83333	0.018801
2754	C12H11ClN6O2S2	3.35294	0.133299
1638	C13H17N5O8S2	3.42222	0.133825
3105	C15H18O3S	2.75676	0.044501
907113	C39H53N9O15S	2.99145	0.040709
907199	C9H15N3O	2.57143	0.087357
1965	C14H11NO6	3.375	0.134221
155	C22H38N4O3S2	2.55072	0.090026
3967	C17H16N8O	3.09524	0.078218
1074	C21H27N3O7S	2.94915	0.02456
1368	C66H103N17O16S	2.72906	0.052841
678	C10H12ClNO2	2.69231	0.062966
831716	C8H8O3	3.05263	0.063377
831791	C55H74MgN4O6	2.51429	0.093598
361	C21H24O4	2.69388	0.062557
337	C35H58O9	2.47059	0.095974
1950	C15H10O5	3.33333	0.131903
4869	C28H22O7	3.08772	0.075674
832063	C28H26N2O10	3.15151	0.096007
832289	C66H75Cl2N9O25	3.02825	0.054492
2603	C12H19NO2	2.47059	0.095974
365	C34H40N2O18	3.12766	0.088758
3154	C8H12N2O3	2.88	0.001728
1951	C12H9NO6	3.5	0.126007
1721	C27H29N3O6	2.89231	0.002892
3137	C27H31N3O6	2.83582	0.017912
1952	C34H27Br5N4O8	3.02564	0.053528
1953	C34H27Br5N4O8	3.02564	0.053528
832007	C23H31N3O4S2	2.76191	0.042888
4852	C11H9ClN2O2	3.04	0.058804
1954	C10H9NO2S	3.13043	0.089624
1955	C13H15NO2S	2.8125	0.026124
30	C16H15F3N2O4	2.9	0.005798
3897	C16H31N3O4	2.48148	0.095576
832067	C28H38N4O7S	2.79487	0.032142
1956	C5H12BNO4S	2.91667	0.012131
1490	C18H37N5O10	2.77143	0.039856
1430	C28H37ClO7	2.63014	0.077326
1644	C22H29ClO5	2.59649	0.083513
2852	C16H21NO4	2.71429	0.057047
2819	C8H13NO2	2.58333	0.085614
1743	C24H28N2O5	2.77966	0.037187
3159	C19H31NO	2.26923	0.081697
2668	C16H14N2O3	3.02857	0.054611
2528	C11H13NO4	2.96552	0.030827
917	C15H14F3N3O4S2	3.12195	0.086956
2904	C23H27N3O4	2.77193	0.039695
907183	C32H54N4O2S2	2.40426	0.095662
705	C19H20F3NO2	2.57778	0.086446
2499	C13H16F3N3O4	2.82051	0.023333
841	C19H23N4O6PS	3.07407	0.07097
4639	C32H58N2O8	2.44	0.096408
4655	C17H30N2O7	2.67857	0.06645
4902	C18H32N2O7	2.64407	0.07443
2967	C28H33N3O6	2.8	0.030409
907187	C19H23NO4S	2.79167	0.033217
2811	C21H27NO	2.44	0.096408
1095	C10H15N3O5	3.0303	0.055249
2505	C10H12N2O3S	3.07143	0.070046
2959	C23H20N2O5	3.04	0.058804
1417	C22H40N	2.11111	0.048419
802303	C7H7NO	2.875	0.003593
1957	C7H8N2	2.70588	0.059359
2873	C17H12Br2O3	2.94118	0.021503
832124	C12H6O12	4.2	0.152948
1373	C27H42NO2	2.31944	0.088801
2756	C27H43NO2	2.30137	0.086484
2558	C20H12	2.875	0.003593
1513	C9H11NO2	2.78261	0.03622
832166	C18H29N5O4	2.67857	0.06645
831906	C21H24N2O5	2.84615	0.014193
1548	C16H19NO4	2.8	0.030409
3877	C17H21N	2.41026	0.09588
4130	C22H32N2O5	2.62295	0.078745
1114	C15H14ClN3O4S3	3.3	0.128318
1141	C21H25NO	2.5	0.094603
857	C14H12O2	2.85714	0.01019
2576	C8H7NS	2.94118	0.021503
2542	C19H20O4	2.7907	0.03354
2973	C14H14ClN3O4S2	3.21053	0.111738
2650	C16H18N2O4S	2.97561	0.034683
3230	C21H25ClN2O3	2.65385	0.072284
371	C24H34N2O	2.39344	0.095177
1680	C24H30O5	2.64407	0.07443
909	C20H18NO4	2.95349	0.026221
2639	C20H19NO4	2.90909	0.009246
832260	C14H15N7	2.94444	0.022756
1147	C12H8O4	3.33333	0.131903
2886	C14H16O9	3.23077	0.116314
831847	C21H31N7O15P2	3.28947	0.126879
967	C40H56	2.25	0.078451
831753	C9H9NO5	3.33333	0.131903
630363	C5H10O5	3	0.043942
1958	C8H7BO2S	3.15789	0.097865
907453	C5H8N2O5	3.4	0.134417
1959	C19H12O2	3.0303	0.055249
1310	C21H27N7O17P3	3.50667	0.124923
831748	C11H16N2O8P	3.23684	0.117598
4624	C22H22O8	3.03846	0.058242
4765	C28H32O13	3.0411	0.059203
1582	C3H4O2	3.11111	0.08347
1213	C8H12N2	2.45454	0.096326
1249	C5H11NO2	2.52632	0.092579
2994	C22H30FO8P	2.77419	0.038965
3195	C10H15N3	2.5	0.094603
1732	C18H29NO3	2.43137	0.09635
834	C7H17N2O2	2.39286	0.095147
1960	C30H48O3	2.2963	0.085784
2622	C20H27NO4	2.61538	0.080182
754	C19H21ClNO4	2.76087	0.043214
1961	C14H22O2	2.36842	0.093606
1655	C18H14F4N2O4S	3.02326	0.052645
1220	C20H17NO6	3.13636	0.091456
3048	C18H23NO	2.46512	0.096125
2591	C22H18N2	2.76191	0.042888
831722	C33H34N4O6	2.88312	0.000562
1602	C16H12O5	3.21212	0.112114
485592	C9H11N5O3	3.21429	0.112621
951	C10H16N2O3S	2.8125	0.026124
2609	C21H29NO	2.38462	0.094694
831740	C12H10O2	2.91667	0.012131
907489	C21H19NO4S	3	0.043942
848965	C6H15NO2	2.33333	0.090387
831945	C17H18N8O2	3.06667	0.068373
831888	C17H18N8	2.93023	0.017313
831941	C20H29N10O22P5	3.67442	0.077796
1	C23H20N4O6	3.16981	0.101239
3	C17H14N2O3	3.05556	0.064426
982	C22H19NO4	2.95652	0.027384
3581	C25H24N6O	2.85714	0.01019
832266	C62H66N2O20	2.96	0.028716
2700	C16H24N4O3S	2.75	0.046588
572	C25H24N4O2	2.83636	0.017718
573	C27H26N4O2	2.81356	0.025757
574	C23H20N4O2	2.93878	0.020584
575	C20H13N3O2	3.15789	0.097865
577	C21H15N3O2	3.07317	0.070655
578	C27H26N4O2	2.81356	0.025757
579	C27H27N5O2	2.81967	0.023627
580	C24H22N4O2	2.88462	0
581	C26H24N4O2	2.85714	0.01019
1848	C18H31NO4	2.44444	0.096407
1247	C12H6Cl4O2S	3.04	0.058804
2569	C12H4Cl4O2S	3.21739	0.11334
1962	C17H26N8O5	2.92857	0.016677
326	C17H13ClN2O2	2.97143	0.033087
328	C18H20N2O2	2.71429	0.057047
2738	C50H72N16O22S2	3.06173	0.066626
832256	C55H85N17O21S3	2.95028	0.024991
1521	C55H84N20O21S2	2.97802	0.035603
832226	C17H15NOS	2.85714	0.01019
832234	C18H15NO3S	3.05263	0.063377
12	C23H23ClN2O4	2.83019	0.01992
832071	C23H32N6O5S	2.83582	0.017912
832123	C25H34N6O5S	2.8169	0.024595
832307	C23H26FNO4	2.69091	0.063328
907194	C22H31N3O3	2.57627	0.086666
1963	C10H12N2O2	2.84615	0.014193
1964	C12H14N4O6	3.27778	0.125112
583	C18H24N6O	2.69388	0.062557
339	C28H38O7	2.63014	0.077326
2626	C24H30N2O2	2.55172	0.089908
831814	C23H32BBr2N3O6	2.68657	0.064442
584	C14H12BrN5	2.9375	0.020095
1966	C16H12BrN5	3	0.043942
1967	C15H10BrN5	3.09677	0.078734
832170	C14H20BrN5O2	2.71429	0.057047
295	C16H24O4	2.54546	0.090632
907192	C11H17BrN	2.23333	0.075425
1968	C50H70O14	2.64179	0.074917
1969	C50H72O14	2.61765	0.079758
1970	C50H72O14	2.61765	0.079758
1623	C11H10BrN5	2.96296	0.02985
3454	C19H21ClNNaO4	2.7234	0.054473
907201	C14H18N2O	2.57143	0.087357
832039	C20H24BrN4O6	2.92727	0.016181
1737	C14H10BrN3O	3.03448	0.056786
1082	C14H20Br2N2	2.31579	0.088355
1302	C32H40BrN5O5	2.6988	0.061262
4144	C17H20BrNO	2.5	0.094603
1971	C16H13BrO2	2.8125	0.026124
955	C14H22BrN3O2	2.52381	0.092804
2590	C6H11BrN2O2	2.63636	0.076056
2922	C21H23BrFNO2	2.57143	0.087357
1646	C22H26O4	2.65385	0.072284
3114	C3H8BrNO4	2.94118	0.021503
2798	C15H10BrClN4S	3.0625	0.0669
2993	C21H25BrN2O3	2.65385	0.072284
1374	C9H5Br2NO	3	0.043942
1972	C25H25N3O5	2.93103	0.01762
1973	C15H9F6N5OS	3.02703	0.054041
1974	C13H13NO2S	2.93333	0.018499
907198	C12H11N3	2.84615	0.014193
4700	C20H25NO2	2.54167	0.091049
3102	C7H13NO3S2	2.92308	0.014577
1424	C18H24N5O8P	3.10714	0.082173
3078	C14H22N2O3	2.58537	0.085301
1101	C25H34O6	2.61538	0.080182
2875	C14H16N4	2.70588	0.059359
1975	C24H34O4	2.48387	0.095471
2614	C18H29NO4	2.5	0.094603
769	C12H17NO3	2.66667	0.06933
907205	C17H25NO4	2.59574	0.083637
2767	C6H15N5	2.46154	0.096207
832040	C16H30N3O14S2	3.15385	0.09669
404	C17H20N2O5S	2.97778	0.03551
2736	C19H27N5O3	2.7037	0.059949
2745	C14H20N2O2	2.57895	0.086274
1357	C18H28N2O	2.36735	0.093525
2610	C14H22ClNO2	2.4	0.095485
1549	C29H41NO4	2.48	0.095637
1841	C13H18ClNO	2.41176	0.095929
1504	C21H31N5O2	2.57627	0.086666
1437	C6H14O6S2	3.07143	0.070046
4147	C10H16N2O3	2.70968	0.058322
1452	C18H30N2O2	2.38462	0.094694
1550	C11H16N2O3	2.75	0.046588
1429	C11H15NO2	2.62069	0.07918
585	C15H12O5	3.1875	0.106003
3161	C23H27N	2.43137	0.09635
1093	C21H41N5O12	2.81013	0.026944
2867	C16H29NO5	2.5098	0.093937
1809	C21H29NO2	2.45283	0.096348
2921	C28H39NO4	2.5	0.094603
832185	C17H35N2O6P	2.52459	0.092734
469	C4H8O2	2.57143	0.087357
586	C24H26O7	2.87719	0.002776
373	C17H17FN2O3	2.85	0.012798
832174	C27H38N7O12PS	3.06977	0.069464
832025	C27H24N4O6	3.08197	0.073704
3551	C27H37N3O2	2.49275	0.095028
85	C26H55N2O7P	2.37363	0.093984
587	C34H48N4	2.37209	0.093875
315	C34H67NO3	2.15238	0.058325
40	C26H54NO7P	2.35955	0.092902
66	C28H58NO7P	2.33684	0.090761
69	C28H56NO7P	2.36559	0.09339
305	C20H39NO3	2.25397	0.079143
307	C20H41NO3	2.21538	0.071958
832314	C26H21N3O5	3.09091	0.076757
311	C26H51NO3	2.19753	0.068313
29	C26H53NO2	2.12195	0.051081
313	C26H53NO3	2.16867	0.062046
1976	C38H72N2O8	2.35	0.09206
1681	C26H37N5O2	2.54286	0.09092
1312	C2H7AsO2	3.5	0.126007
2559	C4H6CdO4	3.86667	0.010303
3017	C12H21N5O3	2.73171	0.05207
1648	C27H29NO11	3.05882	0.065593
1977	C20H28O3	2.47059	0.095974
907230	C22H30O4	2.53571	0.091673
1978	C9H8O4	3.23809	0.117857
451	C8H10N4O2	3.08333	0.074173
1649	C27H38N2O4	2.53521	0.091723
1284	C30H26N2O13	3.29577	0.127758
1682	C27H40O3	2.37143	0.093827
2677	C28H42O3	2.35616	0.092613
100	C27H44O3	2.2973	0.085924
2675	C18H34I2O2	2.14286	0.056097
2976	C20H23N7O7	3.15789	0.097865
3014	C3H9O6P	3.26316	0.122662
2909	C10H19NO5	2.68571	0.064659
2882	C4H9NO4	3	0.043942
2608	C3H6O3	3	0.043942
4156	C12H11I3N2O4	3	0.043942
3099	C9H17NO5	2.75	0.046588
907258	C18H32CaN2O10	2.79365	0.032552
907241	C17H14N2O5S	3.28205	0.125778
1979	C31H23Cl6N2O	2.68254	0.065461
375	C20H30N2O4	2.57143	0.087357
125	C44H38O14	3.10417	0.081193
250	C50H81N4O15P	2.62252	0.078829
4674	C16H14O5	3.08571	0.074989
3221	C20H22N4O5	2.98039	0.036506
1326	C10H16O	2.2963	0.085784
383	C20H16N2O4	3.09524	0.078218
4667	C26H26N2O9	3.07937	0.072806
2728	C33H34N6O6	2.93671	0.019792
1631	C24H20N6O3	3.09434	0.077916
1551	C21H30O2	2.37736	0.094238
1552	C21H26O2	2.4898	0.095185
1980	C10H14O5	2.89655	0.004494
363	C10H12O4	2.92308	0.014577
1981	C9H14N2O4S	3	0.043942
921	C25H44N14O8	2.87912	0.002056
446	C18H27NO3	2.4898	0.095185
377	C19H21ClN2O2S	2.73913	0.049876
861	C9H15NO3S	2.75862	0.043919
1327	C6H15N2O2	2.44	0.096408
271	C21H34O4	2.40678	0.095758
907256	C11H10N4O4	3.37931	0.134319
1019	C15H12N2O	2.93333	0.018499
907252	C15H12N2O2	3.03226	0.055969
907254	C7H18N2O2	2.34483	0.091569
907253	C6H16N2O2	2.38462	0.094694
832100	C8H15O8P	3.125	0.087922
3029	C10H12N4O3	3.10345	0.080956
3203	C10H11N3O5S	3.4	0.134417
1336	C17H16N2O6S	3.23809	0.117857
2621	C17H18N2O6S	3.13636	0.091456
1276	C34H50O7	2.50549	0.094243
990	C20H31NO3	2.43636	0.096393
825	C10H14N2O4	2.93333	0.018499
1412	C16H19ClN2O	2.5641	0.088354
832295	C26H43N3O5	2.49351	0.094987
2522	C12H15NO3	2.77419	0.038965
1477	C6H6O4Pt	3.76471	0.039393
2628	C15H19N3O5	2.95238	0.025797
1982	C14H17N2O4	2.89189	0.002735
907244	C14H16N2O4	2.94444	0.022756
907225	C7H13NO4	2.8	0.030409
832065	C23H38N7O18P3	3.23596	0.117413
907247	C8H14N4O	2.66667	0.06933
2600	C26H26N2O6S	2.98361	0.03773
1409	C12H24N2O4	2.52381	0.092804
2801	C11H16FN3O3	2.76471	0.042003
1426	C5H9Cl2N3O2	2.76191	0.042888
1096	C7H16NO3	2.48148	0.095576
1983	C20H26O4	2.6	0.082923
2681	C28H38N4O	2.47887	0.095683
4164	C15H12ClNO2	2.90323	0.00702
2931	C8H19NO2	2.26667	0.08128
3447	C16H24N2O3	2.57778	0.086446
2729	C12H14N6O10S2	3.72727	0.056166
1664	C24H26N2O4	2.78571	0.035196
4858	C31H38O8	2.72727	0.05336
4859	C32H40O9	2.74074	0.049395
4860	C31H38O9	2.76923	0.040562
4861	C31H38O9	2.76923	0.040562
4862	C33H40O10	2.79518	0.032038
1984	C14H16N2O5S	3.10526	0.081555
379	C8H15NO4	2.71429	0.057047
1226	C23H45N5O14	2.82759	0.020842
1985	C26H32ClN3O6	2.76471	0.042003
4980	C10H8N2O2	3.18182	0.104505
4981	C10H7BrN2O2	3.18182	0.104505
4982	C10H7ClN2O2	3.18182	0.104505
4983	C11H10N2O3	3.15385	0.09669
4984	C10H9N3O	3.04348	0.06007
4985	C12H13N3O2	2.93333	0.018499
1986	C17H16N2O5	3.1	0.079811
528	C10H10N2O4	3.23077	0.116314
1987	C9H5ClN4	3.26316	0.122662
1988	C16H16N2O2	2.83333	0.018801
832309	C26H26O3	2.69091	0.063328
907250	C8H10N2O2	2.90909	0.009246
1989	C17H11ClN2O	3	0.043942
589	C10H11N5O2S	3.24138	0.118529
1656	C15H14ClN3O4S	3.15789	0.097865
1037	C16H17N3O5S	3.14286	0.09343
2896	C19H19N3O4S2	3.10638	0.081923
2810	C16H16N2O6S2	3.28571	0.12633
851	C18H17N6O5S2	3.35417	0.133368
4166	C19H18N6O6S2	3.37255	0.134153
3144	C17H17N3O6S2	3.28889	0.126795
689	C14H13N8O4S3	3.59524	0.104571
2697	C22H29N9O9S2	3.21127	0.111913
3209	C14H13N5O5S2	3.48718	0.127909
3050	C25H28N6O8S2	3.15942	0.098304
1749	C19H24N6O5S2	3.07143	0.070046
2646	C19H26N6O5S2	3	0.043942
3030	C16H17N9O5S3	3.48	0.128869
1067	C15H16N7O5S3	3.45652	0.131478
3061	C16H21N7O7S3	3.33333	0.131903
2837	C20H20N6O7S4	3.4386	0.132922
787	C25H26N9O8S2	3.3	0.128318
3063	C25H27N9O8S2	3.26761	0.123435
1366	C16H16N5O7S2	3.45652	0.131478
2774	C17H19N7O7S4	3.48148	0.128677
2978	C16H15N7O7S4	3.67347	0.07816
1776	C18H23N9O4S3	3.19298	0.107417
3072	C27H37N9O7S3	3.01205	0.048469
1189	C16H16N3O7S2	3.38636	0.134423
1700	C19H17N9O5S2	3.46154	0.130989
3031	C28H30N6O9S2	3.17333	0.102211
3215	C25H24N8O7S2	3.30303	0.128705
3158	C21H22N6O5S2	3.17857	0.103635
2786	C22H29N5O9S2	3.10448	0.081296
1641	C21H27N5O9S2	3.15625	0.097389
1659	C18H19N3O5S	3.08696	0.075413
3228	C16H19N3O5S	3.04546	0.060787
1182	C22H19N4O8S2	3.4	0.134417
2722	C22H22N4O8S2	3.27586	0.124807
1707	C22H22N6O7S2	3.28814	0.126686
2706	C22H27N9O7S2	3.19403	0.107684
2937	C13H12N8O4S3	3.65	0.086833
1657	C15H14N4O6S2	3.46341	0.130797
3231	C13H13N5O5S2	3.47368	0.129651
730	C18H16N8O7S3	3.61538	0.098473
817	C16H15N4O8S	3.47727	0.129214
3026	C20H22N4O10S	3.29825	0.128088
1658	C16H16N4O8S	3.42222	0.133825
1320	C28H36O4	2.52941	0.092291
1478	C17H14F3N3O2S	2.95	0.024885
1800	C20H33N3O4	2.53333	0.091911
4604	C18H16O8	3.23809	0.117857
4619	C28H38N2O4	2.55556	0.089445
1731	C16H17N3O4S	3.07317	0.070655
1103	C14H16N2O4S2	3.10526	0.081555
710	C16H20N3O8S	3.1875	0.106003
759	C16H15N2O6S2	3.34146	0.132547
832078	C7H10BNO3S	3.04348	0.06007
712	C17H16N3O6S2	3.34091	0.132506
1340	C16H19N3O4S	2.97674	0.035116
874122	C29H26O10	3.10769	0.082353
1662	C16H15N5O7S2	3.51111	0.124165
1643	C26H34FNO5	2.59701	0.083426
1990	C12H19NO3	2.57143	0.087357
1856	C21H25ClN2O3	2.65385	0.072284
3134	C18H26N4O6S	2.90909	0.009246
2715	C17H23NO4	2.66667	0.06933
862	C19H42N	1.98387	0.015576
4174	C16H34O	2.03922	0.030055
2939	C21H39N	2.09836	0.045244
3147	C10H17NOS	2.46667	0.096085
907246	C23H25F3N4O5	2.83333	0.018801
832204	C31H51N5O5	2.5	0.094603
907226	C14H21N3O3	2.68293	0.065363
391	C15H11Cl2NOS	2.90323	0.00702
907222	C17H17F3N4	2.63415	0.076513
907238	C13H8ClN5O	3.28571	0.12633
907231	C23H29N7O6	2.95385	0.026358
1991	C16H23N5O4	2.83333	0.018801
4613	C31H30N6O6S4	3.16883	0.100966
530	C27H39N5O6	2.7013	0.060595
524	C29H43N5O7	2.69048	0.06344
532	C27H39N5O5	2.65789	0.071368
531	C27H38N4O6	2.69333	0.062699
533	C28H41N5O6	2.675	0.067328
534	C26H37N5O6	2.72973	0.052647
1235	C20H36O2	2.2069	0.070249
297	C21H18NO4	2.97727	0.035317
822398	C21H18NO4	2.97727	0.035317
1992	C7H9NO5	3.27273	0.124296
2995	C25H42O4	2.33803	0.090884
504	C28H38N4O6	2.71053	0.058089
2883	C2H3Cl3O2	2.6	0.082923
1295	C14H19Cl2NO2	2.47368	0.095874
1160	C11H12Cl2N2O5	3.0625	0.0669
2550	C15H16Cl2N2O8	3.16279	0.099267
863	C18H21ClN2	2.47619	0.095785
2536	C10H8Cl8	2.15385	0.058665
1575	C16H14ClN3O	2.85714	0.01019
1360	C22H30Cl2N10	2.65625	0.071742
2699	C23H29ClO4	2.5614	0.088707
4178	C5H11ClHgN2O2	3	0.043942
1471	C11H12ClNO3S	2.96552	0.030827
1051	C11H8ClNO2	3.04348	0.06007
831792	C55H72MgN4O5	2.51095	0.093853
1032	C18H26ClN3	2.375	0.094079
1282	C7H6ClN3O4S2	3.73913	0.050969
1411	C23H21ClO3	2.75	0.046588
1191	C9H5Cl2NO	3	0.043942
1396	C8H9ClO	2.52632	0.092579
2630	C10H12ClNO4	2.92857	0.016677
1207	C16H19ClN2	2.47368	0.095874
436	C17H19ClN2S	2.6	0.082923
1132	C10H13ClN2O3S	2.93333	0.018499
2516	C10H12ClNO2	2.69231	0.062966
801	C18H18ClNS	2.61538	0.080182
2523	C9H11Cl3NO3PS	2.89655	0.004494
901	C22H23ClN2O8	3.03571	0.057237
1332	C14H11ClN2O4S	3.27273	0.124296
1480	C7H4ClNO2	3.33333	0.131903
816999	C7H4ClNO3	3.5	0.126007
2838	C27H44O	2.19444	0.067664
69757	C24H40O5	2.4058	0.095722
768	C5H14NO	2.14286	0.056097
4945	C24H44O5	2.32877	0.089885
4917	C83H133N3O26	2.59592	0.083609
4918	C79H129N3O22	2.54077	0.091145
4932	C81H131N3O23	2.55462	0.089559
4951	C83H133N3O26	2.59592	0.083609
1097	C10H6O4	3.5	0.126007
1994	C57H82O25	2.80488	0.028747
2475	C10H16O2	2.42857	0.096315
1225	C15H10O4	3.24138	0.118529
832106	C31H41N7O7	2.81395	0.02562
525	C15H15N3O2	2.91429	0.011223
2653	C18H18N2	2.63158	0.077036
2884	C15H23N3O4S	2.78261	0.03622
1309	C12H17NO2	2.5625	0.088564
140	C18H23NO3S	2.69565	0.062092
1726	C22H31N3O5	2.68852	0.063942
2704	C27H30N2O7	2.87879	0.002181
1995	C20H26N2O3	2.62745	0.077863
2857	C20H27N5O2	2.66667	0.06933
393	C12H17N3O	2.60606	0.081872
823	C10H16N6S	2.78788	0.034479
886	C19H22N2O	2.59091	0.084427
970	C10H18O	2.2069	0.070249
2691	C22H31N3O5	2.68852	0.063942
1385	C26H28N2	2.53571	0.091673
3172	C26H28N2	2.53571	0.091673
956	C12H10N2O5	3.37931	0.134319
3903	C13H14Cl2O3	2.6875	0.064204
757	C17H18FN3O3	2.85714	0.01019
395	C13H16N2O	2.625	0.078346
4829	C133H206N38O38S6	2.83135	0.019505
4830	C140H222N38O40S6	2.79821	0.031017
4831	C132H205N37O39S6	2.83532	0.018091
4832	C148H220N38O42S6	2.84141	0.015907
4833	C149H220N38O43S6	2.85088	0.012479
4834	C130H202N36O36S6	2.81463	0.025384
907126	C4H7NO2	2.85714	0.01019
867420	H4Cl2N2Pt	2.88889	0.001605
1786	C23H29ClFN3O4	2.65574	0.071858
1475	Cl2Pt	4	0.076673
1660	C20H21FN2O	2.62222	0.078886
2656	C14H28N4O11P2	3.05085	0.062735
1442	C6H9NO2S	2.94737	0.023876
1253	C13H14O5	3	0.043942
1022	C11H10O4	3.12	0.086335
818206	C6H13N3O3	2.8	0.030409
1996	C18H13BrN4O	3.02703	0.054041
1997	C17H22N2O3	2.68182	0.065641
2662	C35H63NO13	2.55357	0.089687
1998	C10H15NO4	2.8	0.030409
2777	C20H24ClN3O2	2.64	0.075296
927	C21H26ClNO	2.44	0.096408
386963	C19H20ClN3	2.60465	0.08212
1390	C12H18Cl2N2O	2.4	0.095485
1303	C22H26NO3	2.63462	0.076416
832057	C22H26N4O4	2.82143	0.023012
1090	C18H33ClN2O5S	2.53333	0.091911
2598	C28H36O6	2.62857	0.07764
1999	C9H5ClINO	3	0.043942
2711	C16H13ClN2O2	2.94118	0.021503
2000	C14H17ClN4S	2.7027	0.060218
1493	C25H32ClFO5	2.5625	0.088564
3189	C26H32ClFO5	2.58461	0.085417
2874	C28H37ClN4O	2.47887	0.095683
3586	C27H22Cl2N4	2.76364	0.042341
2604	C17H20ClNO	2.5	0.094603
142	C12H15ClO3	2.64516	0.074195
877	C10H11ClO3	2.8	0.030409
907228	C21H37ClN	2.11667	0.049788
1054	C21H26Cl2O	2.36	0.09294
1088	C26H28ClNO	2.52632	0.092579
1393	C19H23ClN2	2.44444	0.096407
1553	C15H10ClN3O3	3.25	0.120233
448	C9H9Cl2N3	2.69565	0.062092
1526	C14H20ClN3O3S	2.76191	0.042888
1431	C20H24ClNO	2.46808	0.096047
1384	C16H16ClNO2S	2.81081	0.026708
219	C22H28ClO6	2.68421	0.06504
2716	C16H11ClN2O3	3.15151	0.096007
2708	C11H16ClNO	2.4	0.095485
2731	C16H15ClN2OS	2.83333	0.018801
1272	C22H17ClN2	2.76191	0.042888
1337	C19H17ClN3O5S	3.15217	0.0962
832112	C12H12BClN2O4	3.0625	0.0669
2584	C17H14Cl2N2O2	2.86486	0.007351
820	C9H6ClNO	3	0.043942
417	C18H19ClN4	2.66667	0.06933
907216	C18H19ClN4O	2.74419	0.048358
907239	C17H17ClN4	2.71795	0.056021
907248	C9H2N4Na2O4	4	0.076673
831835	C33H48N9O17P3S	3.13514	0.091079
831759	C62H88CoN13O14P	2.78771	0.034535
1554	C18H23NO4	2.69565	0.062092
1555	C17H21NO4	2.74419	0.048358
2980	C12H20N4O7P2S	3.17391	0.10237
4842	C32H30N2O4	2.82353	0.022274
1556	C18H21NO3	2.69767	0.061559
832315	C26H21N3O4	3.03704	0.057722
2001	C26H21N3O3	2.98113	0.036788
814388	C21H36N7O16P3S	3.23809	0.117857
1460	C63H88CoN14O14P	2.80663	0.028147
2002	C11H16N4O5	3.05556	0.064426
2003	C21H25NO5	2.76923	0.040562
1352	C22H25NO6	2.85185	0.012124
2846	C27H43NO8	2.58228	0.085774
1111	C57H103N16O28S5	2.91388	0.011067
507	C35H49N5O7	2.66667	0.06933
508	C34H49N5O5	2.58065	0.086021
509	C34H47N5O7	2.68817	0.064032
510	C35H49N5O6	2.63158	0.077036
511	C32H45N5O7	2.69663	0.061835
512	C31H43N5O7	2.72093	0.055178
513	C33H46FN5O6	2.63736	0.075848
514	C31H44N6O7	2.72727	0.05336
515	C32H45N5O6S	2.69663	0.061835
516	C37H54N6O5	2.56863	0.087745
517	C40H53N5O7	2.66667	0.06933
518	C33H44ClN5O5	2.63636	0.076056
519	C38H54N6O5	2.58252	0.085737
520	C32H41N5O6	2.73809	0.050185
521	C30H45N5O7	2.66667	0.06933
522	C31H39N5O6	2.76543	0.041772
523	C26H37N5O6	2.72973	0.052647
849	C23H34O5	2.51613	0.093452
2004	C32H45N3O3	2.48193	0.095557
590	C16H19ClN6O	2.7907	0.03354
591	C18H18BrN3O2	2.80952	0.027152
2005	C46H73NO14	2.58209	0.085803
2006	C6H10O5	3.04762	0.061571
2554	C24H40N2	2.21212	0.071306
4645	C60H56O11	2.85039	0.012654
4627	C29H42O10	2.69136	0.063212
4196	F6Si	1.42857	0.056784
682	C23H30O6	2.67797	0.066599
4871	C34H48O8	2.57778	0.086446
4872	C34H52O8	2.51064	0.093876
450	C21H26N2O3	2.65385	0.072284
4919	C20H14BrN3O2	3.05	0.06243
4920	C20H15N3O2	3.05	0.06243
4921	C20H14BrN3O3	3.12195	0.086956
1449	C10H12N2O	2.72	0.055442
2007	C57H65N5O17	2.91667	0.012131
2479	C14H16ClO5PS	3	0.043942
831990	C30H31ClN2O7	2.87324	0.004248
832128	C22H20ClN3O4	2.96	0.028716
832041	C23H23ClFN3O3	2.77778	0.037802
832098	C11H19F2NO3	2.44444	0.096407
2008	C13H12O3S	3.03448	0.056786
2009	C15H18N2O2	2.7027	0.060218
2010	C11H14NO5P	3.0625	0.0669
986	C4H7N3O	2.93333	0.018499
1013	C7H8O	2.625	0.078346
3207	C18H15ClN2O	2.81081	0.026708
1446	C23H14O11	3.58333	0.10793
2660	C13H17NO	2.5	0.094603
907245	C50H67N11O11S2	2.83688	0.017533
4628	C32H46O8	2.5814	0.085908
4615	C30H44O7	2.54321	0.090881
4603	C32H44O8	2.61905	0.079493
4629	C30H42O7	2.58228	0.085774
388	C21H20O6	2.97872	0.03587
243072	C14H17NO3	2.74286	0.048759
4200	C63H89CoN14O14P	2.7967	0.031525
4666	C470H743N133O164S4	2.83752	0.017305
2585	C17H24O3	2.5	0.094603
907249	C23H27N5O4	2.84746	0.013721
831721	C10H12N5O7P	3.54286	0.117924
716	C20H21N	2.52381	0.092804
1107	C5H9N3O2	2.94737	0.023876
907264	C12H25N	2.05263	0.033547
2945	C23H24O4	2.7451	0.048082
813717	C7H15N	2.08696	0.042367
421	C15H23NO4	2.60465	0.08212
1325	C6H11NO2	2.6	0.082923
940	C8H14N2O2	2.61538	0.080182
813720	C8H17N	2.07692	0.039811
3166	C13H18ClN3O4S2	2.97561	0.034683
1221	C17H25NO3	2.52174	0.092985
820436	C5H11N	2.11765	0.050028
894	C7H15Cl2N2O2P	2.48276	0.095521
32	C20H20N2O3	2.84444	0.014812
760	C3H6N2O2	3.07692	0.071961
460	C62H111N11O12	2.47959	0.095654
1488	C14H16ClN3O4S2	3.1	0.079811
4904	C137H216N38O39S6	2.80734	0.027903
4905	C120H177N31O40S6	2.90909	0.009246
4906	C133H209N37O39S6	2.82076	0.023248
4907	C135H205N37O38S6	2.8361	0.017811
4202	C19H29NO	2.32	0.088868
397	C22H19Cl2NO3	2.80851	0.027501
3326	C21H21N	2.55814	0.089123
859	C24H29ClO4	2.58621	0.085171
1419	C4H12N2S2	2.5	0.094603
852113	C2H8NO3PS	3.125	0.087922
1006	C9H13N3O5	3.13333	0.090523
907213	C14H27N4O11P2	3.08621	0.075158
831862	C17H26N3O15P	3.29032	0.127
831739	C9H15N3O11P2	3.55	0.116324
831737	C9H16N3O14P3	3.68889	0.072142
2011	C29H35NO5	2.65714	0.071539
280	C29H37NO5	2.61111	0.080968
2012	C28H33NO7	2.78261	0.03622
907217	C30H39NO5	2.58667	0.085099
2567	C30H37NO7	2.72	0.055442
2563	C30H39NO7	2.67532	0.067248
2564	C31H43NO5	2.525	0.092698
2568	C30H37NO6	2.67568	0.067162
907212	C30H37NO6	2.67568	0.067162
801363	C12H22O11	3.02222	0.052261
907158	C6H14NO5P	2.88889	0.001605
832167	C14H17BNO4	2.83784	0.01719
2013	C22H16ClN3O2	3	0.043942
832015	C10H12N2O4	3.07143	0.070046
832073	C11H16N3O7P	3.21053	0.111738
1470	C15H23N5O4	2.80851	0.027501
832045	C9H11N5O4	3.31034	0.12959
36	C23H39NO2	2.27692	0.082917
831754	C6H15O9P	3.16129	0.098839
907327	C6H12N2O6S	3.25926	0.121964
831708	C3H7O6P	3.52941	0.120742
2766	C6H14O6	2.84615	0.014193
831730	C6H15O15P3	3.69231	0.070776
831734	C6H14O12P2	3.52941	0.120742
1080	C9H11NO2	2.78261	0.03622
907534	C37H42N2O6	2.71264	0.057504
302	C20H30O4	2.48148	0.095576
832275	C49H56N6O2	2.60177	0.08262
832228	C10H15N2O13P3	3.67442	0.077796
236	C11H15OS2	2.65517	0.071985
964	C6H10N6O	3.04348	0.06007
2491	C10H6Cl4O4	3.08333	0.074173
831720	C10H15N5O9P2	3.5122	0.123975
2014	C4H6N4O	3.2	0.109184
592	C15H10O4	3.24138	0.118529
4853	C12H12N2O2	2.92857	0.016677
4854	C11H10N2O2	3.04	0.058804
159	C16H10O5	3.35484	0.133406
1058	C22H27NO2	2.53846	0.09139
926	C14H8O4	3.38462	0.134404
1483	C14H9N4O5	3.59375	0.105001
593	C9H6O4	3.47368	0.129651
832268	C16H15N5	2.88889	0.001605
1186	C12H12N2O2S	3.03448	0.056786
2015	C23H26F2N2O4	2.70175	0.060473
2016	C17H21N2	2.475	0.095828
3587	C27H29NO10	3.01492	0.049545
2017	C32H39NO10	2.82927	0.020246
2018	C11H11N5O2	3.17241	0.101958
79	C46H82NO7P	2.32117	0.089007
831714	C9H14N3O7P	3.29412	0.127532
2019	C16H15N3	2.76471	0.042003
907290	C20H32O6	2.55172	0.089908
814386	C21H27N6O15P2	3.39437	0.134453
907283	C10H14N3	2.55556	0.089445
4612	C32H48O10	2.62222	0.078886
3855	C16H38N2	2	0.01979
803952	C10H20O2	2.25	0.078451
251	C11H13N5O4	3.21212	0.112114
2020	C19H30O4	2.45283	0.096348
2021	C7H9NO2	2.84211	0.015656
745	C25H48N6O8	2.5977	0.083311
1104	C24H33O5	2.56452	0.088299
2858	C24H34O5	2.53968	0.091261
3054	C26H32N2O5	2.70769	0.058866
1558	C21H30O2	2.37736	0.094238
1557	C21H30O2	2.37736	0.094238
832282	C22H27N6Rh	2.75	0.046588
2022	C22H19Br2NO3	2.80851	0.027501
1451	C21H21ClN2O8	3.09434	0.077916
2023	C16H24N4O3	2.68085	0.065883
4751	C17H24O2	2.4186	0.096121
4752	C17H22O2	2.4878	0.095286
557666	C24H40O4	2.35294	0.092329
4620	C22H24O7	2.90566	0.007943
4884	C26H28N2O8	2.96875	0.032063
816369	C9H12N2O5	3.14286	0.09343
831750	C21H35N7O13P2S	3.13924	0.092335
2024	C7H8N2O3	3.2	0.109184
3210	C24H32O5	2.59016	0.084546
526	C11H16O4	2.70968	0.058322
1351	C30H40N4	2.43243	0.096362
3118	C30H42N4	2.39474	0.095241
907312	C19H28N4O5	2.75	0.046588
844	C18H22N2	2.47619	0.095785
2964	C47H74O19	2.68571	0.064659
1559	C15H11ClN2O	2.93333	0.018499
2566	C17H27NO3	2.45833	0.096268
1699	C21H26O2	2.4898	0.095185
4218	C22H29FO4	2.53571	0.091673
891	C23H32O4	2.50847	0.094034
831859	C21H36N7O16P3	3.20482	0.110367
802277	C10H18N2O3	2.60606	0.081872
462	C22H29FO5	2.59649	0.083513
2694	C29H33FO9S	2.87671	0.002955
2926	C38H59FO6	2.38462	0.094694
1334	C22H28FO8P	2.83333	0.018801
1571	C9H13N	2.34783	0.091857
1018	C18H25NO	2.4	0.095485
2025	C6H12F2N2O2	2.5	0.094603
2026	C19H30N2O	2.34615	0.091697
262	C20H34O2	2.25	0.078451
594	C27H26FN3OS	2.74576	0.047881
595	C28H25F2N3OS	2.76667	0.04138
2027	C20H36O5	2.39344	0.095177
1674	C22H27ClO3	2.5283	0.092395
1547	C16H13ClN2O	2.84849	0.013348
2476	C12H21N2O3PS	2.7	0.060941
2555	C18H22N2O6	2.91667	0.012131
35	C8H7ClN2O2S	3.23809	0.117857
4868	C56H42O14	3.125	0.087922
1598	C18H37N5O8	2.67647	0.066967
832313	C14H8O5	3.48148	0.128677
1024	C12H8S	2.95238	0.025797
807323	CH2Br2	1.6	0.055398
969	C20H29N3O2	2.51852	0.093257
2545	C16H22O4	2.61905	0.079493
253	C17H23N5O9P	3.18182	0.104505
409	C18H23N5O8P	3.14546	0.094209
2498	C8H6Cl2O3	3.05263	0.063377
2502	C7H3Cl2N	2.92308	0.014577
915	C14H10Cl2NO2	2.93103	0.01762
37	C14H13Cl3N6O	2.91892	0.01299
2534	C14H8Cl4	2.61538	0.080182
2533	C14H9Cl5	2.5	0.094603
1087	C13H10Cl2O2	2.81481	0.025321
2570	C6H6Cl2N2O4S2	3.54546	0.117351
2484	C4H7Cl2O4P	3	0.043942
1030	C14H11Cl2NO2	2.86667	0.006685
1265	C19H16Cl2N3O5S	3.15217	0.0962
1481	C19H12O6	3.35135	0.133206
819	C19H35NO2	2.24561	0.077673
1836	C10H12N4O3	3.10345	0.080956
322	C10H13N5O2	3	0.043942
3981	C7H7NO4	3.36842	0.134019
2028	C16H8N2Na2O6S4	3.78947	0.027763
1304	C12H8Cl6O	2.51852	0.093257
1370	C18H18O2	2.68421	0.06504
832032	C12H19O3P	2.57143	0.087357
2029	C6H10O5	3.04762	0.061571
1164	C10H21N3O	2.34286	0.091375
2030	C14H23N3O10	3.08	0.073026
1138	C18H20O2	2.6	0.082923
3036	C21H27NO	2.44	0.096408
3043	C26H32F2O7	2.68657	0.064442
1118	C27H36F2O5	2.51429	0.093598
3005	C27H36F2O5	2.51429	0.093598
1518	C13H8F2O3	3.07692	0.071961
2749	C27H34F2O7	2.65714	0.071539
707	C41H64O13	2.59322	0.084053
1454	C41H64O14	2.62185	0.078958
2757	C18H23NO3	2.62222	0.078886
907286	C29H39NO5	2.56757	0.087889
907285	C35H41N5O5	2.74419	0.048358
1204	C33H37N5O5	2.8	0.030409
3174	C31H39N5O5	2.725	0.054015
2031	C8H16O2S2	2.57143	0.087357
907276	C29H46O12	2.68966	0.063652
27	C18H40NO5P	2.33846	0.090929
1183	C21H41N7O12	2.8642	0.007597
1456	C28H46O	2.18667	0.066005
33060	C19H30O2	2.31372	0.088098
122	C17H14N2	2.78788	0.034479
2032	C6H15O3P	2.48	0.095637
832147	C7H17O3P	2.42857	0.096315
2997	C31H44N2O10	2.73563	0.050916
355	C22H27N2O4S	2.76786	0.041001
3723	C6H15N3S	2.4	0.095485
2761	C20H21NO3	2.75556	0.044874
3028	C18H25N	2.31818	0.088648
1577	C3H8OS2	2.71429	0.057047
1519	C5H7NO3	3.125	0.087922
2486	C5H12NO3PS2	3	0.043942
2033	C18H19N3Na4O12	3.25	0.120233
2546	C12H14N4O4S2	3.27778	0.125112
2034	C4H6O5	3.46667	0.130451
907297	C43H86NO5	2.17037	0.062426
2956	C26H35N3O5	2.66667	0.06933
3213	C19H25N3O2S2	2.7451	0.048082
2035	C5H7N3O2	3.17647	0.103067
2854	C20H38N4O4	2.45454	0.096326
866	C8H7N3O5	3.65217	0.086055
224	C20H34O5	2.44068	0.096409
222	C20H32O5	2.49123	0.09511
2036	C18H34O4	2.32143	0.089038
801085	C16H35N	2	0.01979
4654	C24H27NO3	2.65455	0.072126
1278	C28H32O15	3.12	0.086335
1335	C14H12O4	3.06667	0.068373
114	C35H68NaO8P	2.31858	0.088697
1002	C17H21NO	2.5	0.094603
411	C12H8I	2.71429	0.057047
807895	C13H10O	2.83333	0.018801
1441	C19H23NO	2.5	0.094603
832105	C11H18N5O12P3	3.55102	0.11609
2817	C19H29NO5	2.59259	0.084155
907269	C14H23NO2	2.4	0.095485
1484	C17H31N3O4	2.50909	0.093989
1301	C24H40N8O4	2.63158	0.077036
2571	C10H8N2O2S2	3.41667	0.134041
1242	C13H16N3O4S	3.05405	0.063888
831785	C20H24N2O8	3	0.043942
4855	C18H10BrN3O2S	3.31429	0.130038
1112	C21H29N3O	2.48148	0.095576
2037	C22H27N9O4	2.96774	0.031678
2835	C22H34N4O4	2.59375	0.083966
2038	C10H20N2S4	2.61111	0.080968
2481	C8H19O2PS3	2.60606	0.081872
832278	C46H50N6O2	2.65385	0.072284
2496	C9H10Cl2N2O	2.66667	0.06933
471	C8H16O2	2.30769	0.087326
907154	C7H16NO5P	2.8	0.030409
907146	C8H18NO5P	2.72727	0.05336
907416	C7H11N5O	2.91667	0.012131
907266	C10H13NO3	2.81481	0.025321
31	C18H39NO2	2.13333	0.053832
907263	C9H12ClN	2.34783	0.091857
907261	C10H14ClN	2.30769	0.087326
33	C23H38N2O3	2.39394	0.095202
34	C29H50N2O3	2.30952	0.087564
2040	C26H52NO3	2.18293	0.065196
2041	C12H15NO3S	2.875	0.003593
834436	C5H9NO4	3.05263	0.063377
2043	C19H20O4	2.7907	0.03354
2042	C7H9N5	2.95238	0.025797
596	C17H16N2O	2.77778	0.037802
2044	C12H10O4	3.15385	0.09669
832220	C35H38N2O5	2.725	0.054015
832210	C33H38N4O3	2.66667	0.06933
412	C16H14N2O2	2.94118	0.021503
2045	C8H2N4O6	4.5	0.151176
1063	C18H23NO3	2.62222	0.078886
3040	C21H30N2O8S	2.87097	0.005092
1817	C43H53NO14	2.82883	0.020402
223	C22H32O2	2.35714	0.092698
268	C22H34O2	2.31034	0.087669
264	C22H38O2	2.22581	0.073996
[truncated: 2,668 more rows]
