# Supplementary material for: A simple method for calculation of basic molecular properties of nutrients and their use as a criterion for a healthy diet
Source: F1000Res. 2017 Jan 5;6:13. [Version 1] doi: 10.12688/f1000research.10537.1 (PMC5428496; doi:10.12688/f1000research.10537.1)
Supplement: The AQVN and EIIP of 126 organic nutrients from human milk collected from various sources [file f1000research-6-11355-s0002.tgz]

Archive with 1 entries (1 files):
- 9ba1113b-2707-42e9-ae06-e92df81f480a_Dataset3.xls
