# Supplementary material for: A simple method for calculation of basic molecular properties of nutrients and their use as a criterion for a healthy diet
Source: F1000Res. 2017 Jan 5;6:13. [Version 1] doi: 10.12688/f1000research.10537.1 (PMC5428496; doi:10.12688/f1000research.10537.1)
Supplement: The AQVN and EIIP of 126 organic nutrients from human milk collected from various sources [file f1000research-6-11355-s0002.tgz › 9ba1113b-2707-42e9-ae06-e92df81f480a_Dataset3.xls]

## Sheet: Sheet1
Constituent	Formula	AQVN	EIIP [Ry]
Vitamin C*	C6H8O6	3.4	0.1344
Thiamin (vitamin B1)	C12H17N4OS	2.771	0.0399
Riboflavin (vitamin B2)	C17H20N4O6	3.064	0.0674
Niacin	C6H5NO2	3.286	0.1263
Pyrodoxine (Vitamin B6)	C8H11NO3	2.869	0.0056
Pantothenic acid	C9H17NO5	2.75	0.0466
Vitamin B12	C63H88CoN14O14P	2.807	0.0282
Biotin	C10H16N2O3S	2.812	0.0261
Folic acid	C19H19N7O6	3.255	0.1212
Choline*	C5H14NO	2.143	0.0561
Inositol*	C6H12O6	3	0.0439
Vitamin A	C20H28O	2.326	0.0896
Retinol Equivalents	C20H30O	2.274	0.0825
Vitamin D	C20H30O	2.274	0.0825
Vitamin E*	C29H50O2	2.198	0.0683
Vitamin K	C41H56O2	2.343	0.0914
Disaccharide lactose	C12H22O11	3.022	0.0523
Omega-6 fatty acids	C18H32O2	2.231	0.0749
Omega-3 fatty acids	C18H30O2	2.28	0.0834
Docosahexanoic acid	C22H32O2	2.357	0.0927
Palmitic acid	C16H32O2	2.16	0.0601
Oleic acid	C18H34O2	2.185	0.0657
Vaccelenic acid	C18H34O2	2.185	0.0657
Linoleic acid	C18H32O2	2.231	0.0749
2-Arachidonoylglycerol	C23H38O4	2.369	0.0937
Anandamide	C22H37NO2	2.29	0.0849
Urea	CH4N2O	3	0.0439
Uric acid	C5H4N4O3	3.875	0.0145
Creatine	C4H9N3O2	2.889	0.0016
Creatinine	C4H7N3O	2.933	0.0185
Phosphatidyl choline	C10H20NO8P	2.95	0.0249
Phosphatidyl serine	C13H24NO10P	2.98	0.0362
Phosphatidyl inositol	C47H83O13P	2.458	0.0963
Sphingomyelin	C35H71N2O6P	2.278	0.0831
Glutamic acid	C5H9NO4	3.053	0.0634
Taurin	C2H7NO3S	3.143	0.0934
Cholesterol	C27H46O	2.162	0.0606
Epicatechin	C15H14O6	3.142	0.0934
Epicatechin Gallate	C22H18O10	3.32	0.1306
Epigallocatechin	C15H14O7	3.222	0.1144
Epigallocatechin Gallate	C22H18O11	3.373	0.1342
Naringenin	C15H12O5	3.188	0.106
Kaempferol	C15H10O6	3.419	0.1339
Hesperetin	C16H14O6	3.167	0.1004
Quercetin	C15H10O7	3.5	0.126
Lutein	C40H56O2	2.326	0.0896
Zeaxanthin	C40H56O2	2.326	0.0896
Cryptoxanthin	C40H56O	2.289	0.0847
Carotene	C40H56	2.259	0.0784
Lycopene	C40H56	2.259	0.0784
Pyrroloquinoline quinone	C14H6N2O8	4	0.0767
Imidazolopyrroloquinoline	C15H8N3O7	3.788	0.0285
Putrescine	C4H12N2	2.111	0.0484
Spermine	C10H26N4	2.15	0.0578
Spermidine	C7H19N3	2.138	0.0549
Lactic acid	C3H6O3	3	0.0439
Creatine	C4H9N3O2	2.889	0.0016
Alanine	C3H7NO2	2.769	0.0406
Arginine	C6H14N4O2	2.692	0.063
Asparate	C4H7NO4	3.25	0.1202
Glycine	C2H5NO2	3	0.0439
Cysteine	C3H7NO2S	3	0.0439
Glutamate	C5H9NO4	3	0.0439
Histidine	C6H9N3O2	3	0.0439
Isoleucine	C6H13NO2	2.454	0.0963
Leucine	C6H13NO2	2.454	0.0963
Methionine	C5H11NO2S	2.7	0.0609
Phenylalanine	C9H11NO2	2.783	0.0362
Proline	C5H9NO2	2.706	0.0594
Serine	C3H7NO3	3	0.0439
Taurine	C2H7NO3S	3.143	0.0934
Threonine	C4H9NO3	2.824	0.0223
Tryptophan	C11H12N2O2	2.889	0.0016
Tyrosine	C9H11NO3	2.917	0.0121
Valine	C5H11NO2	2.526	0.0926
Carnitine	C7H15NO3	2.538	0.0914
5’-Adenosine monophosphate (5’ AMP)	C10H14N5O7P	3.405	0.1343
3’:5’-Cyclic adenosine monophosphate (3’:5’-cyclic AMP)	C10H12N5O6P	3.471	0.13
5’-Cytidine monophosphate (5’-CMP)	C9H14N3O8P	3.371	0.1341
Cytidine diphosphate choline (CDP choline)	C14H27N4O11P2	3.086	0.0752
Guanosine diphosphate (GDP)	C10H15N5O11P2	3.628	0.0944
Guanosine diphosphate manose	C16H25N5O16P2	3.438	0.133
3’-Uridine monophosphate (3’-UMP)	C9H13N2O9P	3.471	0.13
5’-Uridine monophosphate (5’-UMP)	C9H13N2O9P	3.471	0.13
Uridine diphosphate (UDP)	C9H14N2O12P2	3.641	0.09
Uridine diphosphate hexose (UDPH)	C15H24N2O17P2	3.433	0.1333
Uridine diphosphate-N-acetyl-hexosamine (UDPAH)	C17H27N3O17P2	3.364	0.1338
Uridine diphosphoglucuronic acid (UDPGA)	C15H22N2O18P2	3.559	0.1141
Docosahexaenoic acid (DHA)	C22H32O2	2.357	0.0927
Arachidonic acid (AHA)	C20H32O2	2.296	0.0858
Alpha-linoleic acid (ALA)	C18H30O2	2.28	0.0834
Eicosapentaenoic acid	C20H30O2	2.346	0.0346
Rumenic acid	C18H32O2	2.231	0.0749
Palmitic acid	C16H32O2	2.16	0.0601
Lauric acid	C12H24O2	2.21	0.071
Myristic acid	C14H28O2	2.182	0.065
Phosphatidylcholine	C10H20NO8P	2.95	0.0249
Phosphatidylethanolamine	C41H78NO8P	2.326	0.0895
Phosphatidylinositol	C47H83O13P	2.458	0.0963
Lysophosphatidylcholine	C10H22NO7P	2.78	0.0369
Plasmalogen	C41H82NPO7	2.258	0.0798
Sphingomyelin	C35H75N2O6P	2.235	0.0758
Ganglioside GM1	C77H139N3O31	2.592	0.0842
Ganglioside GM2	C67H121N3O26	2.581	0.086
Ganglioside GM3	C59H107N2O21	2.534	0.0918
Glucosylceramide	C44H85NO8	2.275	0.0827
Galactosylceramide	C40H77NO8	2.302	0.0865
Lactosylceramide	C48H91NO13	2.392	0.0951
Globotriaosylceramide (GB3)	C60H113NO18	2.427	0.0963
Globoside (GB4)	C68H126N2O23	2.493	0.095
Squalene	C30H50	2.125	0.0518
Lanosterol	C30H50O	2.173	0.063
Desmosterol	C27H44O	2.194	0.0577
Triacylglycerol	C55H98O6	2.296	0.0741
7-dehydrocholesterol	C27H44O	2.194	0.0577
Campesterol	C28H48O	2.156	0.0592
7-ketocholesterol	C27H44O2	2.247	0.0778
Sitosterol	C29H50O	2.15	0.0578
Beta-lathosterol	C27H46O	2.162	0.0606
Cortisol	C21H30O5	2.571	0.0874
Triiodothyronine	C15H12I3NO4	2.971	0.0331
Thyroxine	C15H11I4NO4	2.971	0.0331
Corticosterone	C21H30O4	2.509	0.094
Prostaglandin PG-E1	C20H34O5	2.441	0.0964
Prostaglandin PG-E2	C20H32O5	2.491	0.0951
Prostaglandin PG-E3	C20H30O5	2.546	0.0906
