# Supplementary material for: A simple method for calculation of basic molecular properties of nutrients and their use as a criterion for a healthy diet
Source: F1000Res. 2017 Jan 5;6:13. [Version 1] doi: 10.12688/f1000research.10537.1 (PMC5428496; doi:10.12688/f1000research.10537.1)
Supplement: The AQVN and EIIP 101 compounds isolated from pomegranate [file f1000research-6-11355-s0004.tgz]

Archive with 1 entries (1 files):
- 989546cc-04ec-4b9b-a9cc-56722658baa1_Dataset5.xls
