# Supplementary material for: A simple method for calculation of basic molecular properties of nutrients and their use as a criterion for a healthy diet
Source: F1000Res. 2017 Jan 5;6:13. [Version 1] doi: 10.12688/f1000research.10537.1 (PMC5428496; doi:10.12688/f1000research.10537.1)
Supplement: The AQVN and EIIP 101 compounds isolated from pomegranate [file f1000research-6-11355-s0004.tgz › 989546cc-04ec-4b9b-a9cc-56722658baa1_Dataset5.xls]

## Sheet: Sheet1
Compound	AQVN	EIIP [Ry]
Glucose	3	0.0439
Fructose	3	0.0439
Sucrose	3.022	0.0523
Citric acid	3.524	0.1218
Malic acid	3.467	0.1304
Tartaric acid	3.625	0.0954
Fumaric acid	3.667	0.0807
Succinic acid	3.286	0.1263
Ascorbic acid	3.4	0.1344
Gallic acid	3.556	0.115
Ellagic acid	3.929	0.0416
3,3’-Di-O-methylellagic acid	3.588	0.1066
3,3’,4’-Tri-Omethylellagic acid	3.46	0.1312
Caffeic acid	3.238	0.1179
Chlorogenic acid	3.163	0.0993
p-Coumaric acid	3.1	0.0798
Quinic acid	3.04	0.0588
Brevifolin carboxylic acid 10-monopotassium sulphate	3.938	0.0461
Flavan-3-ol	2.774	0.039
Catechin	3.143	0.0934
Epicatechin	3.143	0.0934
Epigallocatechin 3-gallate	3.222	0.1144
Quercetin	3.5	0.126
Kaempferol	3.419	0.1339
Rutin	3.206	0.1105
Kaempferol 3-O-glycoside	3.269	0.1237
Kaempferol 3-O-rhamnoglycoside	2.975	0.0344
Luteolin	3.419	0.1339
Apigenin	3.333	0.1319
Luteolin 7-O-glycoside	3.269	0.1237
Apigenin 4’-O-b-glucopyranoside	3.216	0.113
Luteolin 4’-O-b-glucopyranoside	3.216	0.113
Luteolin 3’-O-b-glucopyranoside	3.216	0.113
Luteolin 3’-O-b- xylopyranoside	3.292	0.1272
Naringin	3.068	0.069
Delphinidin	3.423	0.1337
Cyanidin	3.334	0.1327
Pelargonidin	3.258	0.1218
Cyanidin 3-O-glucoside	3.226	0.1154
Cyanidin 3,5-di-O-glucoside	3.176	0.1028
Delphinidin 3-O-glucoside	3.278	0.1251
Delphinidin 3,5-di-O-glucoside	3.213	0.1124
Pelargonidin 3-O-glucoside	3.173	0.10.21
Pelargonidin 3,5-di-O-glucoside	3.137	0.0916
Punicalin	3.718	0.0602
Punicalagin	3.774	0.0353
Corilagin	3.552	0.1158
Casuarinin	3.663	0.082
Gallagyldilacton	4.037	0.0938
Pedunculagin	3.65	0.0868
Tellimagrandin	3.585	0.1074
Granatin A	3.679	0.076
Granatin B	3.688	0.0727
Punicafolin	3.486	0.1281
1,2,3-Tri-O-galloyl-b- 4C1-glucose	3.478	0.1291
Punicacortein A	3.552	0.1158
Punicacortein B	3.552	0.1158
Punicacortein C	3.748	0.0472
Punicacortein D	3.798	0.0236
Punigluconin 2,3-di-O-galloyl-4,6-(S)- hexahydroxydiphenoylgluconic acid	3.411	0.1342
Proline	2.706	0.0594
Valine	2.706	0.0594
Methionine	2.7	0.0609
Tryptamine	2.583	0.0856
Serotonin	2.72	0.0554
Melatonin	2.727	0.0534
Peelletierine	2.32	0.0889
N-Methylpelletierene	2.286	0.0843
Pseudopelletierene	2.385	0.0947
Norpseudopelletierene	2.435	0.0964
Sedridine	2.222	0.0733
2-(2’-Hydroxypropyl)D1- piperideine	2.269	0.0817
2-(2’-Propenyll)D1- piperideine	2.273	0.0823
N-(2’,5’-Dihydroxyphenyl) pyridium chloride	2.269	0.0817
Hygrine	2.273	0.0823
Norhygrine	2.364	0.0932
Punicic acid (cis-9, trans-11, cis-13 octadecatrienoic acid)	2.28	0.0834
Linoleic acid	2.231	0.0749
Oleic acid	2.208	0.0704
Palmitic acid	2.16	0.0601
Stearic acid	2.143	0.0561
Daucosterol	2.283	0.0838
Camesterol	2.156	0.0591
Stigmasterol	2.173	0.063
b-Sitosterol	2.15	0.0578
Cholesterol	2.194	0.0677
17-a-Estradiol	2.455	0.0963
Estrone	2.524	0.0928
Testosterone	2.367	0.0935
Estriol	2.533	0.0919
g-Tocopherol	2.205	0.0699
Ursolic acid	2.296	0.0858
Oleanolic acid	2.308	0.0873
Maslinic acid	2.354	0.0925
Asiatic acid	2.385	0.0948
Cerebroside	2.28	0.0834
Coumestrol	3.5	0.126
Coniferyl 9-O-[b-D-piofuranosyl (1→6)]-O-b-D-glucopyranoside	2.952	0.0258
Sinapyl 9-O-[b-D-apiofuranosyl (1→6)]-O-b-D-glucopyranoside	2.955	0.0269
Phenethyl rutinoside	2.833	0.0188
Icariside D1	2.877	0.0028
